# Supplementary material for: HaploSweep: Detecting and Distinguishing Recent Soft and Hard Selective Sweeps through Haplotype Structure
Source: Mol Biol Evol. 2024 Sep 17;41(10):msae192. doi: 10.1093/molbev/msae192 (PMC11452351; doi:10.1093/molbev/msae192)
Supplement: msae192_Supplementary_Data [file msae192_supplementary_data.zip]

Archive with 2 entries (2 files):
- SupplementaryInformation.pdf
- Supplementary tables.xlsx
