# Supplementary material for: HaploSweep: Detecting and Distinguishing Recent Soft and Hard Selective Sweeps through Haplotype Structure
Source: Mol Biol Evol. 2024 Sep 17;41(10):msae192. doi: 10.1093/molbev/msae192 (PMC11452351; doi:10.1093/molbev/msae192)
Supplement: msae192_Supplementary_Data [file msae192_supplementary_data.zip › Supplementary tables.xlsx]

## Sheet: Table S1 power equilibrium
Table S1: Power under 1% FPR to Detect Selective Sweep for Equilibrium Demographic Models
	Softness	iHSL	iHS	H12	nSL
Soft sweep from SSV	f0=0.05	0.8167	0.3504	0.2892	0.4377
	f0=0.1	0.6451	0.1471	0.1137	0.2672
	f0=0.2	0.4349	0.0594	0.0224	0.1655
Soft sweep from SRV	θ=5	0.8608	0.6121	0.4666	0.6299
	θ=10	0.8072	0.3944	0.3771	0.4426
	θ=50	0.5261	0.0733	0.0709	0.1783
Hard sweep	θ=0.01	0.9167	0.9877	0.6084	0.9929

## Sheet: Table S2 power non-equilibrium
Table S2: Performance of iHSL, iHS, H12 and nSL for Non-equilibrium Demographic Models with Different Softness
	Softness	iHSL	iHS	H12	nSL
Exponential growth	f0=0.1	0.5802	0.0334	0.1354	0.0539
Shallow bottleneck	f0=0.1	0.6674	0.2649	0.1167	0.3125
Severe bottleneck	f0=0.1	0.5086	0.2023	0.0983	0.2009
mean	f0=0.1	0.5854	0.1669	0.1168	0.1891

## Sheet: Table S3 CHB-pathway
Table S3: Pathway Enrichment Analysis of Genes under CHB-specific Soft Selected Genes
#Term	Database	ID	Input number	Background number	P-Value	Corrected P-Value	Input	Hyperlink
Cellular responses to external stimuli	Reactome	R-HSA-8953897	17	516	4.43295e-07	0.000214407	DYNLL1|CABIN1|PTGES3|MTMR3|AMBRA1|NUP153|PSMA3|HSPA1A|ATG13|TPR|NUP214|RB1CC1|HSPA1L|RNF2|CSNK2B|CUL2|LAMTOR3	http://www.reactome.org/cgi-bin/eventbrowser_st_id?ST_ID=R-HSA-8953897
Immune System	Reactome	R-HSA-168256	37	2096	8.44957e-07	0.000350295	DYNLL1|HSPA1A|RICTOR|IL18BP|AP2B1|PTPN22|PTPN23|HRNR|PELI2|PSEN1|PSMA3|HLA-DQB1|BDP1|NUP214|GRIN1|IFNA10|HNRNPF|DHX9|PLPP5|KIF18A|HERC1|TPR|MUC19|MGA|SOS2|EIF4G3|BTRC|IFNA7|CBL|HLA-DQA1|NUP153|DCAF1|CUL2|PTPRA|CSNK2B|HLA-DQA2|LAMTOR3	http://www.reactome.org/cgi-bin/eventbrowser_st_id?ST_ID=R-HSA-168256
Cytokine Signaling in Immune system	Reactome	R-HSA-1280215	21	836	1.44738e-06	0.000525036	PTPN23|IFNA10|SOS2|PELI2|EIF4G3|BTRC|IFNA7|CBL|NUP153|PSMA3|HLA-DQB1|HNRNPF|PTPRA|BDP1|NUP214|GRIN1|TPR|IL18BP|HLA-DQA1|HLA-DQA2|LAMTOR3	http://www.reactome.org/cgi-bin/eventbrowser_st_id?ST_ID=R-HSA-1280215
Infectious disease	Reactome	R-HSA-5663205	13	372	5.54583e-06	0.00146309	AP2B1|NCBP1|PSMA3|BTRC|CBL|TCEA1|NUP153|NUP214|HSPA1A|TPR|SV2A|GTF2H4|XRCC4	http://www.reactome.org/cgi-bin/eventbrowser_st_id?ST_ID=R-HSA-5663205
Macroautophagy	Reactome	R-HSA-1632852	7	89	6.63398e-06	0.00148091	DYNLL1|AMBRA1|ATG13|RB1CC1|MTMR3|CSNK2B|LAMTOR3	http://www.reactome.org/cgi-bin/eventbrowser_st_id?ST_ID=R-HSA-1632852
HIV Infection	Reactome	R-HSA-162906	10	227	1.01032e-05	0.00195463	AP2B1|NCBP1|BTRC|TCEA1|NUP153|PSMA3|TPR|NUP214|GTF2H4|XRCC4	http://www.reactome.org/cgi-bin/eventbrowser_st_id?ST_ID=R-HSA-162906
Metabolism of RNA	Reactome	R-HSA-8953854	17	667	1.2316e-05	0.00210241	DHX9|XPOT|WDR3|NCBP1|SF3B4|LSM2|PRMT5|NUP153|PSMA3|HSPA1A|TTC37|THOC5|PPWD1|NUP214|GTF2H4|HNRNPF|TPR	http://www.reactome.org/cgi-bin/eventbrowser_st_id?ST_ID=R-HSA-8953854
Processing of Capped Intron-Containing Pre-mRNA	Reactome	R-HSA-72203	10	241	1.65975e-05	0.00267589	DHX9|NCBP1|SF3B4|LSM2|NUP153|HNRNPF|PPWD1|NUP214|THOC5|TPR	http://www.reactome.org/cgi-bin/eventbrowser_st_id?ST_ID=R-HSA-72203
Translocation of ZAP-70 to Immunological synapse	Reactome	R-HSA-202430	4	18	1.77103e-05	0.00269501	PTPN22|HLA-DQB1|HLA-DQA1|HLA-DQA2	http://www.reactome.org/cgi-bin/eventbrowser_st_id?ST_ID=R-HSA-202430
Interferon Signaling	Reactome	R-HSA-913531	9	194	1.90073e-05	0.00269501	EIF4G3|IFNA7|NUP153|HLA-DQB1|TPR|NUP214|IFNA10|HLA-DQA1|HLA-DQA2	http://www.reactome.org/cgi-bin/eventbrowser_st_id?ST_ID=R-HSA-913531
Autophagy	Reactome	R-HSA-9612973	7	108	2.16982e-05	0.00273775	DYNLL1|AMBRA1|ATG13|RB1CC1|MTMR3|CSNK2B|LAMTOR3	http://www.reactome.org/cgi-bin/eventbrowser_st_id?ST_ID=R-HSA-9612973
Phosphorylation of CD3 and TCR zeta chains	Reactome	R-HSA-202427	4	21	3.01076e-05	0.00336047	PTPN22|HLA-DQB1|HLA-DQA1|HLA-DQA2	http://www.reactome.org/cgi-bin/eventbrowser_st_id?ST_ID=R-HSA-202427
RNA transport	KEGG PATHWAY	hsa03013	8	165	4.10436e-05	0.00410719	XPOT|EIF4G3|PRMT5|NUP153|TPR|NUP214|THOC5|NCBP1	http://www.genome.jp/kegg-bin/show_pathway?hsa03013/hsa:8563%09red/hsa:11260%09red/hsa:10419%09red/hsa:4686%09red/hsa:9972%09red/hsa:8021%09red/hsa:7175%09red/hsa:8672%09red
Cell Cycle, Mitotic	Reactome	R-HSA-69278	14	525	4.5175e-05	0.00422799	POLA2|CENPK|PPP2R2D|HAUS4|BTRC|PDS5A|NUP153|PSMA3|TPR|NUP214|DYNLL1|MYBL2|KIF18A|CSNK2B	http://www.reactome.org/cgi-bin/eventbrowser_st_id?ST_ID=R-HSA-69278
snRNP Assembly	Reactome	R-HSA-191859	5	50	4.95354e-05	0.00422799	NUP214|NUP153|PRMT5|NCBP1|TPR	http://www.reactome.org/cgi-bin/eventbrowser_st_id?ST_ID=R-HSA-191859
Metabolism of non-coding RNA	Reactome	R-HSA-194441	5	50	4.95354e-05	0.00422799	NUP214|NUP153|PRMT5|NCBP1|TPR	http://www.reactome.org/cgi-bin/eventbrowser_st_id?ST_ID=R-HSA-194441
Post-translational protein modification	Reactome	R-HSA-597592	25	1412	5.41164e-05	0.00448702	DYNLL1|SEC23IP|USP28|USP24|XRCC4|AMTN|NCOA1|IDE|COMMD1|PSMA3|PPP6C|NUP214|CUL2|UGGT1|PIGN|TPR|MUC19|JOSD1|NICN1|BTRC|STX5|NRIP1|NUP153|APC|RNF2	http://www.reactome.org/cgi-bin/eventbrowser_st_id?ST_ID=R-HSA-597592
Cellular response to heat stress	Reactome	R-HSA-3371556	6	86	5.76214e-05	0.00460543	PTGES3|NUP153|HSPA1A|TPR|NUP214|HSPA1L	http://www.reactome.org/cgi-bin/eventbrowser_st_id?ST_ID=R-HSA-3371556
Cell Cycle	Reactome	R-HSA-1640170	15	629	8.26929e-05	0.00599937	POLA2|CENPK|PPP2R2D|HAUS4|BTRC|PDS5A|NUP153|PSMA3|TPR|NUP214|DYNLL1|MYBL2|RAD51C|CSNK2B|KIF18A	http://www.reactome.org/cgi-bin/eventbrowser_st_id?ST_ID=R-HSA-1640170
Export of Viral Ribonucleoproteins from Nucleus	Reactome	R-HSA-168274	4	30	0.000104865	0.00707717	NUP214|NUP153|HSPA1A|TPR	http://www.reactome.org/cgi-bin/eventbrowser_st_id?ST_ID=R-HSA-168274
Transport of the SLBP independent Mature mRNA	Reactome	R-HSA-159227	4	31	0.000117725	0.00742456	NUP214|NUP153|NCBP1|TPR	http://www.reactome.org/cgi-bin/eventbrowser_st_id?ST_ID=R-HSA-159227
Disease	Reactome	R-HSA-1643685	20	1049	0.000118108	0.00742456	AP2B1|ACACA|NCBP1|GTF2H4|MAML1|SLC3A2|PSEN1|BTRC|PSMA3|CBL|TCEA1|NUP153|NUP214|HSPA1A|TPR|MUC19|SV2A|RICTOR|XRCC4|FGFR1	http://www.reactome.org/cgi-bin/eventbrowser_st_id?ST_ID=R-HSA-1643685
Transport of the SLBP Dependant Mature mRNA	Reactome	R-HSA-159230	4	32	0.00013169	0.00764327	NUP214|NUP153|NCBP1|TPR	http://www.reactome.org/cgi-bin/eventbrowser_st_id?ST_ID=R-HSA-159230
HIV Life Cycle	Reactome	R-HSA-162587	7	149	0.000149909	0.00830675	NCBP1|GTF2H4|NUP153|TPR|NUP214|TCEA1|XRCC4	http://www.reactome.org/cgi-bin/eventbrowser_st_id?ST_ID=R-HSA-162587
M Phase	Reactome	R-HSA-68886	11	384	0.000161708	0.00830675	CENPK|PPP2R2D|HAUS4|PDS5A|NUP153|PSMA3|TPR|NUP214|DYNLL1|KIF18A|CSNK2B	http://www.reactome.org/cgi-bin/eventbrowser_st_id?ST_ID=R-HSA-68886
Regulation of HSF1-mediated heat shock response	Reactome	R-HSA-3371453	5	66	0.000168724	0.00844204	NUP214|NUP153|HSPA1A|TPR|HSPA1L	http://www.reactome.org/cgi-bin/eventbrowser_st_id?ST_ID=R-HSA-3371453
RUNX1 interacts with co-factors whose precise effect on RUNX1 targets is not known	Reactome	R-HSA-8939243	4	37	0.000220062	0.0104692	RNF2|CSNK2B|YAF2|PBRM1	http://www.reactome.org/cgi-bin/eventbrowser_st_id?ST_ID=R-HSA-8939243
SUMOylation of DNA damage response and repair proteins	Reactome	R-HSA-3108214	5	71	0.00023248	0.0107188	NUP214|NUP153|RNF2|XRCC4|TPR	http://www.reactome.org/cgi-bin/eventbrowser_st_id?ST_ID=R-HSA-3108214
Attenuation phase	Reactome	R-HSA-3371568	3	14	0.000236389	0.0107188	PTGES3|HSPA1A|HSPA1L	http://www.reactome.org/cgi-bin/eventbrowser_st_id?ST_ID=R-HSA-3371568
Transport of Mature mRNA Derived from an Intronless Transcript	Reactome	R-HSA-159231	4	38	0.00024185	0.0107977	NUP214|NUP153|NCBP1|TPR	http://www.reactome.org/cgi-bin/eventbrowser_st_id?ST_ID=R-HSA-159231
Transport of Mature mRNA derived from an Intron-Containing Transcript	Reactome	R-HSA-159236	5	72	0.000247168	0.0108679	NUP214|NUP153|NCBP1|THOC5|TPR	http://www.reactome.org/cgi-bin/eventbrowser_st_id?ST_ID=R-HSA-159236
Transport of Mature mRNAs Derived from Intronless Transcripts	Reactome	R-HSA-159234	4	39	0.000265146	0.0113155	NUP214|NUP153|NCBP1|TPR	http://www.reactome.org/cgi-bin/eventbrowser_st_id?ST_ID=R-HSA-159234
TCR signaling	Reactome	R-HSA-202403	6	117	0.00028492	0.0116456	PTPN22|BTRC|PSMA3|HLA-DQB1|HLA-DQA1|HLA-DQA2	http://www.reactome.org/cgi-bin/eventbrowser_st_id?ST_ID=R-HSA-202403
Membrane Trafficking	Reactome	R-HSA-199991	14	631	0.000291297	0.0117409	DYNLL1|KIF20B|KIF18A|CBL|STX5|SBF2|PPP6C|PICALM|SEC23IP|RABEP1|DENND1B|NBAS|AP2B1|TBC1D10A	http://www.reactome.org/cgi-bin/eventbrowser_st_id?ST_ID=R-HSA-199991
SUMO E3 ligases SUMOylate target proteins	Reactome	R-HSA-3108232	7	170	0.000324458	0.0128271	NCOA1|NRIP1|NUP153|TPR|NUP214|RNF2|XRCC4	http://www.reactome.org/cgi-bin/eventbrowser_st_id?ST_ID=R-HSA-3108232
Metabolism	Reactome	R-HSA-1430728	30	2075	0.000336063	0.0130034	MORC2|LYPLA1|NADSYN1|SBF2|GGPS1|LPGAT1|MED13L|NDUFV3|PANK3|NCOA1|APOM|PSMA3|NUP214|ASRGL1|SAMD8|MTMR2|AMD1|ACACA|PTGR2|GSTA1|TPR|GMPS|PTGES3|MTMR3|SUCLA2|DDAH1|NUP153|SLC3A2|NDUFS4|CSNK2B	http://www.reactome.org/cgi-bin/eventbrowser_st_id?ST_ID=R-HSA-1430728
Cellular responses to stress	Reactome	R-HSA-2262752	11	422	0.000353723	0.0133312	DYNLL1|CABIN1|PTGES3|NUP153|PSMA3|HSPA1A|TPR|NUP214|RNF2|CUL2|HSPA1L	http://www.reactome.org/cgi-bin/eventbrowser_st_id?ST_ID=R-HSA-2262752
MHC class II antigen presentation	Reactome	R-HSA-2132295	6	123	0.000367887	0.013514	DYNLL1|KIF18A|HLA-DQA1|HLA-DQB1|AP2B1|HLA-DQA2	http://www.reactome.org/cgi-bin/eventbrowser_st_id?ST_ID=R-HSA-2132295
Host Interactions of HIV factors	Reactome	R-HSA-162909	6	123	0.000367887	0.013514	BTRC|NUP153|PSMA3|TPR|NUP214|AP2B1	http://www.reactome.org/cgi-bin/eventbrowser_st_id?ST_ID=R-HSA-162909
SUMOylation of RNA binding proteins	Reactome	R-HSA-4570464	4	43	0.00037462	0.0135648	NUP214|NUP153|RNF2|TPR	http://www.reactome.org/cgi-bin/eventbrowser_st_id?ST_ID=R-HSA-4570464
SUMOylation	Reactome	R-HSA-2990846	7	176	0.000396581	0.013866	NCOA1|NRIP1|NUP153|TPR|NUP214|RNF2|XRCC4	http://www.reactome.org/cgi-bin/eventbrowser_st_id?ST_ID=R-HSA-2990846
Transport of Mature Transcript to Cytoplasm	Reactome	R-HSA-72202	5	81	0.00041325	0.014199	NUP214|NUP153|NCBP1|THOC5|TPR	http://www.reactome.org/cgi-bin/eventbrowser_st_id?ST_ID=R-HSA-72202
Metabolism of proteins	Reactome	R-HSA-392499	29	2012	0.000444201	0.0147251	DYNLL1|SEC23IP|USP28|USP24|XRCC4|NUP153|NCOA1|IDE|COMMD1|WARS2|PSMA3|PPP6C|NUP214|SRP19|CUL2|UGGT1|PIGN|TPR|MUC19|JOSD1|NICN1|GFM2|BTRC|STX5|NRIP1|AMTN|APC|RNF2|CSNK2B	http://www.reactome.org/cgi-bin/eventbrowser_st_id?ST_ID=R-HSA-392499
Gene expression (Transcription)	Reactome	R-HSA-74160	23	1448	0.000490892	0.0156546	NCBP1|TDRD12|TEAD1|MYBL2|RICTOR|MAML1|PSMA3|ZNF573|NUP214|YAF2|INTS6|GTF2H4|TCEA1|TPR|PRMT5|THOC5|INTS14|NUP153|ZNF425|PBRM1|RNF2|CSNK2B|LAMTOR3	http://www.reactome.org/cgi-bin/eventbrowser_st_id?ST_ID=R-HSA-74160
Vesicle-mediated transport	Reactome	R-HSA-5653656	14	669	0.000513451	0.016196	DYNLL1|KIF20B|KIF18A|CBL|STX5|SBF2|PPP6C|PICALM|SEC23IP|RABEP1|DENND1B|NBAS|AP2B1|TBC1D10A	http://www.reactome.org/cgi-bin/eventbrowser_st_id?ST_ID=R-HSA-5653656
Spliceosome	KEGG PATHWAY	hsa03040	6	135	0.000589713	0.0176428	NCBP1|SF3B4|LSM2|HSPA1A|RBMXL2|HSPA1L	http://www.genome.jp/kegg-bin/show_pathway?hsa03040/hsa:10262%09red/hsa:3305%09red/hsa:27288%09red/hsa:4686%09red/hsa:3303%09red/hsa:57819%09red
Late Phase of HIV Life Cycle	Reactome	R-HSA-162599	6	136	0.00061205	0.0181242	NCBP1|TCEA1|NUP153|TPR|NUP214|GTF2H4	http://www.reactome.org/cgi-bin/eventbrowser_st_id?ST_ID=R-HSA-162599
Interleukin-1 family signaling	Reactome	R-HSA-446652	6	138	0.000658688	0.0193082	PTPN23|PELI2|BTRC|PSMA3|BDP1|IL18BP	http://www.reactome.org/cgi-bin/eventbrowser_st_id?ST_ID=R-HSA-446652
Interleukin-37 signaling	Reactome	R-HSA-9008059	3	21	0.000677729	0.0196677	PTPN23|IL18BP|BDP1	http://www.reactome.org/cgi-bin/eventbrowser_st_id?ST_ID=R-HSA-9008059
PD-1 signaling	Reactome	R-HSA-389948	3	22	0.000766041	0.0217742	HLA-DQB1|HLA-DQA1|HLA-DQA2	http://www.reactome.org/cgi-bin/eventbrowser_st_id?ST_ID=R-HSA-389948
Autoimmune thyroid disease	KEGG PATHWAY	hsa05320	4	53	0.000783968	0.0218757	IFNA10|IFNA7|HLA-DQA1|HLA-DQA2	http://www.genome.jp/kegg-bin/show_pathway?hsa05320/hsa:3118%09red/hsa:3444%09red/hsa:3117%09red/hsa:3446%09red
tRNA processing in the nucleus	Reactome	R-HSA-6784531	4	54	0.000837291	0.0229228	NUP214|NUP153|TPR|XPOT	http://www.reactome.org/cgi-bin/eventbrowser_st_id?ST_ID=R-HSA-6784531
Downstream TCR signaling	Reactome	R-HSA-202424	5	96	0.000860816	0.0231446	PSMA3|BTRC|HLA-DQB1|HLA-DQA1|HLA-DQA2	http://www.reactome.org/cgi-bin/eventbrowser_st_id?ST_ID=R-HSA-202424
HSP90 chaperone cycle for steroid hormone receptors (SHR)	Reactome	R-HSA-3371497	4	55	0.000893121	0.0237783	PTGES3|HSPA1A|DYNLL1|HSPA1L	http://www.reactome.org/cgi-bin/eventbrowser_st_id?ST_ID=R-HSA-3371497
HSF1-dependent transactivation	Reactome	R-HSA-3371571	3	24	0.00096385	0.025199	PTGES3|HSPA1A|HSPA1L	http://www.reactome.org/cgi-bin/eventbrowser_st_id?ST_ID=R-HSA-3371571
Defective TPR may confer susceptibility towards thyroid papillary carcinoma (TPC)	Reactome	R-HSA-5619107	3	28	0.00144992	0.0326175	NUP214|NUP153|TPR	http://www.reactome.org/cgi-bin/eventbrowser_st_id?ST_ID=R-HSA-5619107
Regulation of Glucokinase by Glucokinase Regulatory Protein	Reactome	R-HSA-170822	3	28	0.00144992	0.0326175	NUP214|NUP153|TPR	http://www.reactome.org/cgi-bin/eventbrowser_st_id?ST_ID=R-HSA-170822
NEP/NS2 Interacts with the Cellular Export Machinery	Reactome	R-HSA-168333	3	28	0.00144992	0.0326175	NUP214|NUP153|TPR	http://www.reactome.org/cgi-bin/eventbrowser_st_id?ST_ID=R-HSA-168333
Transport of Ribonucleoproteins into the Host Nucleus	Reactome	R-HSA-168271	3	28	0.00144992	0.0326175	NUP214|NUP153|TPR	http://www.reactome.org/cgi-bin/eventbrowser_st_id?ST_ID=R-HSA-168271
Costimulation by the CD28 family	Reactome	R-HSA-388841	4	65	0.00160333	0.0347229	RICTOR|HLA-DQB1|HLA-DQA1|HLA-DQA2	http://www.reactome.org/cgi-bin/eventbrowser_st_id?ST_ID=R-HSA-388841
Mitophagy - animal	KEGG PATHWAY	hsa04137	4	65	0.00160333	0.0347229	AMBRA1|PGAM5|RRAS2|CSNK2B	http://www.genome.jp/kegg-bin/show_pathway?hsa04137/hsa:22800%09red/hsa:192111%09red/hsa:55626%09red/hsa:1460%09red
SUMOylation of chromatin organization proteins	Reactome	R-HSA-4551638	4	66	0.00169094	0.0360817	NUP214|NUP153|RNF2|TPR	http://www.reactome.org/cgi-bin/eventbrowser_st_id?ST_ID=R-HSA-4551638
Toxoplasmosis	KEGG PATHWAY	hsa05145	5	113	0.00172166	0.0360933	HSPA1A|LAMA3|HLA-DQA1|HLA-DQA2|HSPA1L	http://www.genome.jp/kegg-bin/show_pathway?hsa05145/hsa:3909%09red/hsa:3305%09red/hsa:3303%09red/hsa:3117%09red/hsa:3118%09red
Nuclear import of Rev protein	Reactome	R-HSA-180746	3	30	0.00174123	0.0360933	NUP214|NUP153|TPR	http://www.reactome.org/cgi-bin/eventbrowser_st_id?ST_ID=R-HSA-180746
Vpr-mediated nuclear import of PICs	Reactome	R-HSA-180910	3	30	0.00174123	0.0360933	NUP214|NUP153|TPR	http://www.reactome.org/cgi-bin/eventbrowser_st_id?ST_ID=R-HSA-180910
SUMOylation of SUMOylation proteins	Reactome	R-HSA-4085377	3	31	0.00189959	0.0372474	NUP214|NUP153|TPR	http://www.reactome.org/cgi-bin/eventbrowser_st_id?ST_ID=R-HSA-4085377
Rev-mediated nuclear export of HIV RNA	Reactome	R-HSA-165054	3	31	0.00189959	0.0372474	NUP214|NUP153|TPR	http://www.reactome.org/cgi-bin/eventbrowser_st_id?ST_ID=R-HSA-165054
ISG15 antiviral mechanism	Reactome	R-HSA-1169408	4	69	0.00197363	0.0381832	EIF4G3|NUP214|NUP153|TPR	http://www.reactome.org/cgi-bin/eventbrowser_st_id?ST_ID=R-HSA-1169408
Generation of second messenger molecules	Reactome	R-HSA-202433	3	32	0.00206664	0.0391987	HLA-DQB1|HLA-DQA1|HLA-DQA2	http://www.reactome.org/cgi-bin/eventbrowser_st_id?ST_ID=R-HSA-202433
Nuclear Pore Complex (NPC) Disassembly	Reactome	R-HSA-3301854	3	32	0.00206664	0.0391987	NUP214|NUP153|TPR	http://www.reactome.org/cgi-bin/eventbrowser_st_id?ST_ID=R-HSA-3301854
Interactions of Rev with host cellular proteins	Reactome	R-HSA-177243	3	33	0.00224255	0.0404341	NUP214|NUP153|TPR	http://www.reactome.org/cgi-bin/eventbrowser_st_id?ST_ID=R-HSA-177243
Interactions of Vpr with host cellular proteins	Reactome	R-HSA-176033	3	33	0.00224255	0.0404341	NUP214|NUP153|TPR	http://www.reactome.org/cgi-bin/eventbrowser_st_id?ST_ID=R-HSA-176033
Signaling by Interleukins	Reactome	R-HSA-449147	12	619	0.00236089	0.0417762	PTPN23|SOS2|PELI2|BTRC|CBL|PSMA3|PTPRA|BDP1|GRIN1|IL18BP|HNRNPF|LAMTOR3	http://www.reactome.org/cgi-bin/eventbrowser_st_id?ST_ID=R-HSA-449147
SUMOylation of ubiquitinylation proteins	Reactome	R-HSA-3232142	3	34	0.00242746	0.0426939	NUP214|NUP153|TPR	http://www.reactome.org/cgi-bin/eventbrowser_st_id?ST_ID=R-HSA-3232142
mRNA Splicing - Major Pathway	Reactome	R-HSA-72163	6	183	0.00263953	0.0450539	DHX9|NCBP1|SF3B4|LSM2|PPWD1|HNRNPF	http://www.reactome.org/cgi-bin/eventbrowser_st_id?ST_ID=R-HSA-72163
Antiviral mechanism by IFN-stimulated genes	Reactome	R-HSA-1169410	4	77	0.002884	0.0464638	EIF4G3|NUP214|NUP153|TPR	http://www.reactome.org/cgi-bin/eventbrowser_st_id?ST_ID=R-HSA-1169410
Antigen processing and presentation	KEGG PATHWAY	hsa04612	4	77	0.002884	0.0464638	HSPA1A|HLA-DQA1|HLA-DQA2|HSPA1L	http://www.genome.jp/kegg-bin/show_pathway?hsa04612/hsa:3305%09red/hsa:3303%09red/hsa:3117%09red/hsa:3118%09red
Autophagy - animal	KEGG PATHWAY	hsa04140	5	128	0.00289799	0.0464638	RB1CC1|ATG13|MTMR3|AMBRA1|RRAS2	http://www.genome.jp/kegg-bin/show_pathway?hsa04140/hsa:55626%09red/hsa:8897%09red/hsa:22800%09red/hsa:9776%09red/hsa:9821%09red
NS1 Mediated Effects on Host Pathways	Reactome	R-HSA-168276	3	37	0.0030378	0.0484379	NUP214|NUP153|TPR	http://www.reactome.org/cgi-bin/eventbrowser_st_id?ST_ID=R-HSA-168276
Metabolism of lipids	Reactome	R-HSA-556833	13	728	0.00315676	0.0500597	MORC2|NCOA1|ACACA|PTGES3|MTMR3|PTGR2|MTMR2|MED13L|SBF2|GGPS1|LPGAT1|SAMD8|CSNK2B	http://www.reactome.org/cgi-bin/eventbrowser_st_id?ST_ID=R-HSA-556833
mRNA Splicing	Reactome	R-HSA-72172	6	191	0.00323816	0.0507659	DHX9|NCBP1|SF3B4|LSM2|PPWD1|HNRNPF	http://www.reactome.org/cgi-bin/eventbrowser_st_id?ST_ID=R-HSA-72172
Host Interactions with Influenza Factors	Reactome	R-HSA-168253	3	39	0.00349244	0.0526431	NUP214|NUP153|TPR	http://www.reactome.org/cgi-bin/eventbrowser_st_id?ST_ID=R-HSA-168253
Mitotic Prometaphase	Reactome	R-HSA-68877	6	196	0.00366039	0.0544597	CENPK|KIF18A|HAUS4|PDS5A|DYNLL1|CSNK2B	http://www.reactome.org/cgi-bin/eventbrowser_st_id?ST_ID=R-HSA-68877
Activation of gene expression by SREBF (SREBP)	Reactome	R-HSA-2426168	3	40	0.00373449	0.0544597	NCOA1|ACACA|GGPS1	http://www.reactome.org/cgi-bin/eventbrowser_st_id?ST_ID=R-HSA-2426168
Viral Messenger RNA Synthesis	Reactome	R-HSA-168325	3	40	0.00373449	0.0544597	NUP214|NUP153|TPR	http://www.reactome.org/cgi-bin/eventbrowser_st_id?ST_ID=R-HSA-168325
Adaptive Immune System	Reactome	R-HSA-1280218	13	748	0.00394348	0.055918	PTPN22|DYNLL1|BTRC|KIF18A|AP2B1|HERC1|PSMA3|DCAF1|HLA-DQB1|CUL2|RICTOR|HLA-DQA1|HLA-DQA2	http://www.reactome.org/cgi-bin/eventbrowser_st_id?ST_ID=R-HSA-1280218
Measles	KEGG PATHWAY	hsa05162	5	138	0.0039501	0.055918	HSPA1A|IFNA10|IFNA7|CSNK2B|HSPA1L	http://www.genome.jp/kegg-bin/show_pathway?hsa05162/hsa:1460%09red/hsa:3305%09red/hsa:3444%09red/hsa:3446%09red/hsa:3303%09red
RNA Polymerase II Transcription	Reactome	R-HSA-73857	19	1316	0.00420657	0.0584342	ZNF573|MYBL2|NCBP1|GTF2H4|MAML1|PRMT5|INTS14|CSNK2B|PSMA3|TCEA1|ZNF425|THOC5|PBRM1|INTS6|RICTOR|RNF2|TEAD1|YAF2|LAMTOR3	http://www.reactome.org/cgi-bin/eventbrowser_st_id?ST_ID=R-HSA-73857
SUMOylation of DNA replication proteins	Reactome	R-HSA-4615885	3	42	0.00424866	0.0584342	NUP214|NUP153|TPR	http://www.reactome.org/cgi-bin/eventbrowser_st_id?ST_ID=R-HSA-4615885
Chromatin organization	Reactome	R-HSA-4839726	7	273	0.00449978	0.0588343	NCOA1|PRMT5|DMAP1|PBRM1|ARID4A|DOT1L|ELP3	http://www.reactome.org/cgi-bin/eventbrowser_st_id?ST_ID=R-HSA-4839726
Chromatin modifying enzymes	Reactome	R-HSA-3247509	7	273	0.00449978	0.0588343	NCOA1|PRMT5|DMAP1|PBRM1|ARID4A|DOT1L|ELP3	http://www.reactome.org/cgi-bin/eventbrowser_st_id?ST_ID=R-HSA-3247509
SUMOylation of transcription cofactors	Reactome	R-HSA-3899300	3	43	0.00452103	0.0588343	NCOA1|RNF2|NRIP1	http://www.reactome.org/cgi-bin/eventbrowser_st_id?ST_ID=R-HSA-3899300
Parkinson disease	PANTHER	P00049	4	88	0.00455341	0.058991	PSMA3|HSPA1A|CSNK2B|HSPA1L	http://www.pantherdb.org/pathway/pathwayDiagram.jsp?catAccession=P00049
eNOS activation	Reactome	R-HSA-203615	2	13	0.00514689	0.0643806	LYPLA1|DDAH1	http://www.reactome.org/cgi-bin/eventbrowser_st_id?ST_ID=R-HSA-203615
Nuclear Envelope Breakdown	Reactome	R-HSA-2980766	3	46	0.00540062	0.0664093	NUP214|NUP153|TPR	http://www.reactome.org/cgi-bin/eventbrowser_st_id?ST_ID=R-HSA-2980766
HIV Transcription Elongation	Reactome	R-HSA-167169	3	46	0.00540062	0.0664093	GTF2H4|NCBP1|TCEA1	http://www.reactome.org/cgi-bin/eventbrowser_st_id?ST_ID=R-HSA-167169
Tat-mediated elongation of the HIV-1 transcript	Reactome	R-HSA-167246	3	46	0.00540062	0.0664093	GTF2H4|NCBP1|TCEA1	http://www.reactome.org/cgi-bin/eventbrowser_st_id?ST_ID=R-HSA-167246
Formation of HIV-1 elongation complex containing HIV-1 Tat	Reactome	R-HSA-167200	3	46	0.00540062	0.0664093	GTF2H4|NCBP1|TCEA1	http://www.reactome.org/cgi-bin/eventbrowser_st_id?ST_ID=R-HSA-167200
mTOR signaling pathway	KEGG PATHWAY	hsa04150	5	153	0.00600312	0.070965	SLC3A2|FNIP2|RICTOR|SOS2|LAMTOR3	http://www.genome.jp/kegg-bin/show_pathway?hsa04150/hsa:6655%09red/hsa:8649%09red/hsa:253260%09red/hsa:57600%09red/hsa:6520%09red
Formation of HIV elongation complex in the absence of HIV Tat	Reactome	R-HSA-167152	3	48	0.0060401	0.070965	GTF2H4|NCBP1|TCEA1	http://www.reactome.org/cgi-bin/eventbrowser_st_id?ST_ID=R-HSA-167152
Notch signaling pathway	KEGG PATHWAY	hsa04330	3	48	0.0060401	0.070965	PSEN1|DTX2|MAML1	http://www.genome.jp/kegg-bin/show_pathway?hsa04330/hsa:9794%09red/hsa:5663%09red/hsa:113878%09red
SLC transporter disorders	Reactome	R-HSA-5619102	4	96	0.00611006	0.0714976	NUP214|SLC3A2|NUP153|TPR	http://www.reactome.org/cgi-bin/eventbrowser_st_id?ST_ID=R-HSA-5619102
Pathways in cancer	KEGG PATHWAY	hsa05200	10	530	0.0063602	0.0737184	NCOA1|SOS2|IFNA7|GSTA1|CBL|LAMA3|TPR|IFNA10|CUL2|FGFR1	http://www.genome.jp/kegg-bin/show_pathway?hsa05200/hsa:8648%09red/hsa:2938%09red/hsa:3444%09red/hsa:867%09red/hsa:6655%09red/hsa:2260%09red/hsa:7175%09red/hsa:3446%09red/hsa:8453%09red/hsa:3909%09red
Synthesis of Prostaglandins (PG) and Thromboxanes (TX)	Reactome	R-HSA-2162123	2	15	0.00660325	0.0757416	PTGES3|PTGR2	http://www.reactome.org/cgi-bin/eventbrowser_st_id?ST_ID=R-HSA-2162123
MAPK signaling pathway	KEGG PATHWAY	hsa04010	7	295	0.00672877	0.0762769	HSPA1L|SOS2|MAP3K2|RRAS2|HSPA1A|FGFR1|LAMTOR3	http://www.genome.jp/kegg-bin/show_pathway?hsa04010/hsa:3305%09red/hsa:3303%09red/hsa:6655%09red/hsa:22800%09red/hsa:10746%09red/hsa:2260%09red/hsa:8649%09red
mRNA Splicing - Minor Pathway	Reactome	R-HSA-72165	3	52	0.00744989	0.0815833	SF3B4|NCBP1|LSM2	http://www.reactome.org/cgi-bin/eventbrowser_st_id?ST_ID=R-HSA-72165
FGF signaling pathway	PANTHER	P00021	4	103	0.00773264	0.0835401	MAP3K2|PPP2R2D|SOS2|FGFR1	http://www.pantherdb.org/pathway/pathwayDiagram.jsp?catAccession=P00021
tRNA processing	Reactome	R-HSA-72306	4	103	0.00773264	0.0835401	NUP214|NUP153|TPR|XPOT	http://www.reactome.org/cgi-bin/eventbrowser_st_id?ST_ID=R-HSA-72306
Synthesis of PIPs at the plasma membrane	Reactome	R-HSA-1660499	3	53	0.00783008	0.0835401	SBF2|MTMR3|MTMR2	http://www.reactome.org/cgi-bin/eventbrowser_st_id?ST_ID=R-HSA-1660499
Regulation of cholesterol biosynthesis by SREBP (SREBF)	Reactome	R-HSA-1655829	3	53	0.00783008	0.0835401	NCOA1|ACACA|GGPS1	http://www.reactome.org/cgi-bin/eventbrowser_st_id?ST_ID=R-HSA-1655829
Metabolism of nitric oxide: eNOS activation and regulation	Reactome	R-HSA-202131	2	17	0.00822399	0.0861589	LYPLA1|DDAH1	http://www.reactome.org/cgi-bin/eventbrowser_st_id?ST_ID=R-HSA-202131
Factors involved in megakaryocyte development and platelet production	Reactome	R-HSA-983231	5	168	0.00871121	0.0906091	RAD51C|IFNA10|KIF18A|IFNA7|KIF20B	http://www.reactome.org/cgi-bin/eventbrowser_st_id?ST_ID=R-HSA-983231
Alzheimer disease	KEGG PATHWAY	hsa05010	5	171	0.00933955	0.0937833	NDUFV3|GRIN1|IDE|NDUFS4|PSEN1	http://www.genome.jp/kegg-bin/show_pathway?hsa05010/hsa:4731%09red/hsa:5663%09red/hsa:4724%09red/hsa:3416%09red/hsa:2902%09red
Disorders of transmembrane transporters	Reactome	R-HSA-5619115	5	172	0.00955575	0.0949684	NUP214|SLC3A2|NUP153|TPR|PSMA3	http://www.reactome.org/cgi-bin/eventbrowser_st_id?ST_ID=R-HSA-5619115
Insertion of tail-anchored proteins into the endoplasmic reticulum membrane	Reactome	R-HSA-9609523	2	19	0.0100041	0.0958149	STX5|BAG6	http://www.reactome.org/cgi-bin/eventbrowser_st_id?ST_ID=R-HSA-9609523
Innate Immune System	Reactome	R-HSA-168249	15	1043	0.0107728	0.100582	DHX9|MGA|PLPP5|HRNR|PELI2|PSEN1|BTRC|IFNA7|PSMA3|HSPA1A|MUC19|DYNLL1|IFNA10|CSNK2B|LAMTOR3	http://www.reactome.org/cgi-bin/eventbrowser_st_id?ST_ID=R-HSA-168249
Viral myocarditis	KEGG PATHWAY	hsa05416	3	60	0.0108103	0.100582	EIF4G3|HLA-DQA1|HLA-DQA2	http://www.genome.jp/kegg-bin/show_pathway?hsa05416/hsa:3118%09red/hsa:8672%09red/hsa:3117%09red
EGF receptor signaling pathway	PANTHER	P00018	4	114	0.0108142	0.100582	MAP3K2|RRAS2|SOS2|CBL	http://www.pantherdb.org/pathway/pathwayDiagram.jsp?catAccession=P00018
RNA Polymerase II Transcription Elongation	Reactome	R-HSA-75955	3	61	0.0112824	0.101998	GTF2H4|NCBP1|TCEA1	http://www.reactome.org/cgi-bin/eventbrowser_st_id?ST_ID=R-HSA-75955
Formation of RNA Pol II elongation complex	Reactome	R-HSA-112382	3	61	0.0112824	0.101998	GTF2H4|NCBP1|TCEA1	http://www.reactome.org/cgi-bin/eventbrowser_st_id?ST_ID=R-HSA-112382
Human papillomavirus infection	KEGG PATHWAY	hsa05165	7	330	0.0118344	0.105307	LAMA3|SOS2|MAML1|PPP2R2D|PSEN1|IFNA7|IFNA10	http://www.genome.jp/kegg-bin/show_pathway?hsa05165/hsa:55844%09red/hsa:3446%09red/hsa:3444%09red/hsa:6655%09red/hsa:9794%09red/hsa:5663%09red/hsa:3909%09red
Ion channel transport	Reactome	R-HSA-983712	5	185	0.0126864	0.110559	ATP2B1|ATP2C1|TPCN2|MCOLN3|MCOLN2	http://www.reactome.org/cgi-bin/eventbrowser_st_id?ST_ID=R-HSA-983712
Separation of Sister Chromatids	Reactome	R-HSA-2467813	5	186	0.0129527	0.110638	PDS5A|CENPK|PSMA3|DYNLL1|KIF18A	http://www.reactome.org/cgi-bin/eventbrowser_st_id?ST_ID=R-HSA-2467813
Signaling by FGFR2	Reactome	R-HSA-5654738	3	66	0.0138195	0.114633	CBL|HNRNPF|NCBP1	http://www.reactome.org/cgi-bin/eventbrowser_st_id?ST_ID=R-HSA-5654738
Glycolysis	Reactome	R-HSA-70171	3	66	0.0138195	0.114633	NUP214|NUP153|TPR	http://www.reactome.org/cgi-bin/eventbrowser_st_id?ST_ID=R-HSA-70171
Rab regulation of trafficking	Reactome	R-HSA-9007101	4	123	0.0138526	0.114633	DENND1B|SBF2|TBC1D10A|RABEP1	http://www.reactome.org/cgi-bin/eventbrowser_st_id?ST_ID=R-HSA-9007101
Resolution of Sister Chromatid Cohesion	Reactome	R-HSA-2500257	4	123	0.0138526	0.114633	PDS5A|CENPK|DYNLL1|KIF18A	http://www.reactome.org/cgi-bin/eventbrowser_st_id?ST_ID=R-HSA-2500257
COPII-mediated vesicle transport	Reactome	R-HSA-204005	3	68	0.0149176	0.120826	STX5|PPP6C|SEC23IP	http://www.reactome.org/cgi-bin/eventbrowser_st_id?ST_ID=R-HSA-204005
G2/M Transition	Reactome	R-HSA-69275	5	193	0.014923	0.120826	PSMA3|HAUS4|BTRC|DYNLL1|MYBL2	http://www.reactome.org/cgi-bin/eventbrowser_st_id?ST_ID=R-HSA-69275
Regulation of IFNA signaling	Reactome	R-HSA-912694	2	24	0.0151198	0.120875	IFNA10|IFNA7	http://www.reactome.org/cgi-bin/eventbrowser_st_id?ST_ID=R-HSA-912694
Mitotic Anaphase	Reactome	R-HSA-68882	5	194	0.01522	0.121342	PDS5A|CENPK|PSMA3|DYNLL1|KIF18A	http://www.reactome.org/cgi-bin/eventbrowser_st_id?ST_ID=R-HSA-68882
Circadian Clock	Reactome	R-HSA-400253	3	69	0.0154846	0.122684	NCOA1|BTRC|NRIP1	http://www.reactome.org/cgi-bin/eventbrowser_st_id?ST_ID=R-HSA-400253
Mitotic Metaphase and Anaphase	Reactome	R-HSA-2555396	5	195	0.0155208	0.122684	PDS5A|CENPK|PSMA3|DYNLL1|KIF18A	http://www.reactome.org/cgi-bin/eventbrowser_st_id?ST_ID=R-HSA-2555396
Mitotic G2-G2/M phases	Reactome	R-HSA-453274	5	195	0.0155208	0.122684	PSMA3|HAUS4|BTRC|DYNLL1|MYBL2	http://www.reactome.org/cgi-bin/eventbrowser_st_id?ST_ID=R-HSA-453274
Signaling by NOTCH1	Reactome	R-HSA-1980143	3	71	0.0166547	0.127525	PSEN1|DTX2|MAML1	http://www.reactome.org/cgi-bin/eventbrowser_st_id?ST_ID=R-HSA-1980143
FGFR2 alternative splicing	Reactome	R-HSA-6803529	2	26	0.0174198	0.130965	NCBP1|HNRNPF	http://www.reactome.org/cgi-bin/eventbrowser_st_id?ST_ID=R-HSA-6803529
Intra-Golgi and retrograde Golgi-to-ER traffic	Reactome	R-HSA-6811442	5	202	0.0177384	0.132316	DYNLL1|STX5|KIF18A|NBAS|KIF20B	http://www.reactome.org/cgi-bin/eventbrowser_st_id?ST_ID=R-HSA-6811442
Gene Silencing by RNA	Reactome	R-HSA-211000	4	133	0.0178083	0.132316	NUP214|TDRD12|NUP153|TPR	http://www.reactome.org/cgi-bin/eventbrowser_st_id?ST_ID=R-HSA-211000
Golgi-to-ER retrograde transport	Reactome	R-HSA-8856688	4	133	0.0178083	0.132316	DYNLL1|KIF18A|NBAS|KIF20B	http://www.reactome.org/cgi-bin/eventbrowser_st_id?ST_ID=R-HSA-8856688
Transcription of the HIV genome	Reactome	R-HSA-167172	3	73	0.0178731	0.132316	GTF2H4|NCBP1|TCEA1	http://www.reactome.org/cgi-bin/eventbrowser_st_id?ST_ID=R-HSA-167172
Mitotic Prophase	Reactome	R-HSA-68875	4	134	0.0182386	0.134678	NUP214|PPP2R2D|NUP153|TPR	http://www.reactome.org/cgi-bin/eventbrowser_st_id?ST_ID=R-HSA-68875
RNA polymerase II transcribes snRNA genes	Reactome	R-HSA-6807505	3	74	0.0185004	0.134765	INTS14|NCBP1|INTS6	http://www.reactome.org/cgi-bin/eventbrowser_st_id?ST_ID=R-HSA-6807505
PTEN Regulation	Reactome	R-HSA-6807070	4	137	0.0195679	0.139867	PSMA3|RNF2|CSNK2B|LAMTOR3	http://www.reactome.org/cgi-bin/eventbrowser_st_id?ST_ID=R-HSA-6807070
Insulin signaling pathway	KEGG PATHWAY	hsa04910	4	137	0.0195679	0.139867	PPP1R3A|ACACA|SOS2|CBL	http://www.genome.jp/kegg-bin/show_pathway?hsa04910/hsa:6655%09red/hsa:31%09red/hsa:5506%09red/hsa:867%09red
Ubiquitin mediated proteolysis	KEGG PATHWAY	hsa04120	4	137	0.0195679	0.139867	HERC1|BTRC|CUL2|CBL	http://www.genome.jp/kegg-bin/show_pathway?hsa04120/hsa:8925%09red/hsa:8945%09red/hsa:867%09red/hsa:8453%09red
TRP channels	Reactome	R-HSA-3295583	2	28	0.019858	0.141245	MCOLN3|MCOLN2	http://www.reactome.org/cgi-bin/eventbrowser_st_id?ST_ID=R-HSA-3295583
Estrogen signaling pathway	KEGG PATHWAY	hsa04915	4	138	0.020024	0.141731	HSPA1A|NCOA1|SOS2|HSPA1L	http://www.genome.jp/kegg-bin/show_pathway?hsa04915/hsa:6655%09red/hsa:3305%09red/hsa:8648%09red/hsa:3303%09red
Signaling by FGFR	Reactome	R-HSA-190236	3	77	0.0204551	0.144079	CBL|HNRNPF|NCBP1	http://www.reactome.org/cgi-bin/eventbrowser_st_id?ST_ID=R-HSA-190236
Signaling by Receptor Tyrosine Kinases	Reactome	R-HSA-9006934	8	458	0.0209434	0.144627	LAMA3|NCBP1|PSEN1|CBL|BDP1|RICTOR|AP2B1|HNRNPF	http://www.reactome.org/cgi-bin/eventbrowser_st_id?ST_ID=R-HSA-9006934
TRAF6 mediated IRF7 activation	Reactome	R-HSA-933541	2	29	0.0211276	0.144627	IFNA10|IFNA7	http://www.reactome.org/cgi-bin/eventbrowser_st_id?ST_ID=R-HSA-933541
mRNA Capping	Reactome	R-HSA-72086	2	29	0.0211276	0.144627	NCBP1|GTF2H4	http://www.reactome.org/cgi-bin/eventbrowser_st_id?ST_ID=R-HSA-72086
T cell activation	PANTHER	P00053	3	78	0.0211309	0.144627	SOS2|HLA-DQA2|HLA-DQA1	http://www.pantherdb.org/pathway/pathwayDiagram.jsp?catAccession=P00053
Axon guidance	Reactome	R-HSA-422475	9	549	0.0211947	0.144723	NCBP1|PSEN1|AP2B1|PSMA3|PTPRA|GRIN1|CSNK2B|CUL2|SOS2	http://www.reactome.org/cgi-bin/eventbrowser_st_id?ST_ID=R-HSA-422475
Phospholipid metabolism	Reactome	R-HSA-1483257	5	212	0.0212549	0.144793	SBF2|MTMR3|CSNK2B|LPGAT1|MTMR2	http://www.reactome.org/cgi-bin/eventbrowser_st_id?ST_ID=R-HSA-1483257
Influenza Life Cycle	Reactome	R-HSA-168255	4	141	0.0214312	0.145652	NUP214|NUP153|HSPA1A|TPR	http://www.reactome.org/cgi-bin/eventbrowser_st_id?ST_ID=R-HSA-168255
Diseases of signal transduction	Reactome	R-HSA-5663202	7	374	0.021634	0.146686	NCBP1|MAML1|PSEN1|CBL|PSMA3|RICTOR|FGFR1	http://www.reactome.org/cgi-bin/eventbrowser_st_id?ST_ID=R-HSA-5663202
Signaling by NOTCH4	Reactome	R-HSA-9013694	3	80	0.0225189	0.149885	PSMA3|PSEN1|MAML1	http://www.reactome.org/cgi-bin/eventbrowser_st_id?ST_ID=R-HSA-9013694
Signal Transduction	Reactome	R-HSA-162582	29	2689	0.0237193	0.154978	APOM|DYNLL1|NCBP1|DTX2|RICTOR|AP2B1|NCOA1|MAML1|PSEN1|AMHR2|PSMA3|BDP1|GRIN1|REEP5|HNRNPF|LAMA3|CENPK|KIF18A|PTH2R|BTRC|SOS2|PTGES3|TAS2R5|NRIP1|CBL|PTPRA|RNF2|CSNK2B|LAMTOR3	http://www.reactome.org/cgi-bin/eventbrowser_st_id?ST_ID=R-HSA-162582
Activated NOTCH1 Transmits Signal to the Nucleus	Reactome	R-HSA-2122948	2	31	0.0237647	0.154978	PSEN1|DTX2	http://www.reactome.org/cgi-bin/eventbrowser_st_id?ST_ID=R-HSA-2122948
Asthma	KEGG PATHWAY	hsa05310	2	31	0.0237647	0.154978	HLA-DQA1|HLA-DQA2	http://www.genome.jp/kegg-bin/show_pathway?hsa05310/hsa:3118%09red/hsa:3117%09red
RNA Polymerase II Pre-transcription Events	Reactome	R-HSA-674695	3	84	0.0254406	0.162618	GTF2H4|NCBP1|TCEA1	http://www.reactome.org/cgi-bin/eventbrowser_st_id?ST_ID=R-HSA-674695
PI Metabolism	Reactome	R-HSA-1483255	3	84	0.0254406	0.162618	SBF2|MTMR3|MTMR2	http://www.reactome.org/cgi-bin/eventbrowser_st_id?ST_ID=R-HSA-1483255
Glucose metabolism	Reactome	R-HSA-70326	3	85	0.0262014	0.165708	NUP214|NUP153|TPR	http://www.reactome.org/cgi-bin/eventbrowser_st_id?ST_ID=R-HSA-70326
Signaling by NOTCH2	Reactome	R-HSA-1980145	2	33	0.0265292	0.165708	PSEN1|MAML1	http://www.reactome.org/cgi-bin/eventbrowser_st_id?ST_ID=R-HSA-1980145
Formation of the Early Elongation Complex	Reactome	R-HSA-113418	2	33	0.0265292	0.165708	NCBP1|GTF2H4	http://www.reactome.org/cgi-bin/eventbrowser_st_id?ST_ID=R-HSA-113418
Formation of the HIV-1 Early Elongation Complex	Reactome	R-HSA-167158	2	33	0.0265292	0.165708	NCBP1|GTF2H4	http://www.reactome.org/cgi-bin/eventbrowser_st_id?ST_ID=R-HSA-167158
Regulation of mRNA stability by proteins that bind AU-rich elements	Reactome	R-HSA-450531	3	86	0.0269742	0.166551	NUP214|PSMA3|HSPA1A	http://www.reactome.org/cgi-bin/eventbrowser_st_id?ST_ID=R-HSA-450531
Regulation of PLK1 Activity at G2/M Transition	Reactome	R-HSA-2565942	3	86	0.0269742	0.166551	HAUS4|BTRC|DYNLL1	http://www.reactome.org/cgi-bin/eventbrowser_st_id?ST_ID=R-HSA-2565942
Influenza Infection	Reactome	R-HSA-168254	4	152	0.027101	0.166625	NUP214|NUP153|HSPA1A|TPR	http://www.reactome.org/cgi-bin/eventbrowser_st_id?ST_ID=R-HSA-168254
Propanoate metabolism	KEGG PATHWAY	hsa00640	2	34	0.0279578	0.170091	SUCLA2|ACACA	http://www.genome.jp/kegg-bin/show_pathway?hsa00640/hsa:31%09red/hsa:8803%09red
ER to Golgi Anterograde Transport	Reactome	R-HSA-199977	4	154	0.0282191	0.170964	PPP6C|STX5|DYNLL1|SEC23IP	http://www.reactome.org/cgi-bin/eventbrowser_st_id?ST_ID=R-HSA-199977
Hippo signaling pathway	KEGG PATHWAY	hsa04390	4	154	0.0282191	0.170964	PPP2R2D|TEAD1|BTRC|CRB1	http://www.genome.jp/kegg-bin/show_pathway?hsa04390/hsa:7003%09red/hsa:8945%09red/hsa:55844%09red/hsa:23418%09red
Hepatitis C	KEGG PATHWAY	hsa05160	4	155	0.0287883	0.174049	PPP2R2D|IFNA10|IFNA7|SOS2	http://www.genome.jp/kegg-bin/show_pathway?hsa05160/hsa:6655%09red/hsa:3446%09red/hsa:3444%09red/hsa:55844%09red
Transcriptional Regulation by E2F6	Reactome	R-HSA-8953750	2	35	0.0294167	0.175292	RNF2|YAF2	http://www.reactome.org/cgi-bin/eventbrowser_st_id?ST_ID=R-HSA-8953750
Interferon gamma signaling	Reactome	R-HSA-877300	3	90	0.0301864	0.17951	HLA-DQB1|HLA-DQA1|HLA-DQA2	http://www.reactome.org/cgi-bin/eventbrowser_st_id?ST_ID=R-HSA-877300
Generic Transcription Pathway	Reactome	R-HSA-212436	15	1193	0.0308854	0.183292	MYBL2|GTF2H4|ZNF425|PRMT5|MAML1|TCEA1|PSMA3|ZNF573|PBRM1|TEAD1|RICTOR|RNF2|CSNK2B|YAF2|LAMTOR3	http://www.reactome.org/cgi-bin/eventbrowser_st_id?ST_ID=R-HSA-212436
Transcriptional regulation by RUNX1	Reactome	R-HSA-8878171	5	235	0.0309835	0.183337	PSMA3|RNF2|CSNK2B|YAF2|PBRM1	http://www.reactome.org/cgi-bin/eventbrowser_st_id?ST_ID=R-HSA-8878171
EPH-Ephrin signaling	Reactome	R-HSA-2682334	3	91	0.0310195	0.183337	GRIN1|PSEN1|AP2B1	http://www.reactome.org/cgi-bin/eventbrowser_st_id?ST_ID=R-HSA-2682334
Th1 and Th2 cell differentiation	KEGG PATHWAY	hsa04658	3	92	0.0318647	0.187189	HLA-DQA1|HLA-DQA2|MAML1	http://www.genome.jp/kegg-bin/show_pathway?hsa04658/hsa:3118%09red/hsa:3117%09red/hsa:9794%09red
Fatty acyl-CoA biosynthesis	Reactome	R-HSA-75105	2	37	0.0324231	0.188561	MORC2|ACACA	http://www.reactome.org/cgi-bin/eventbrowser_st_id?ST_ID=R-HSA-75105
Transcriptional regulation by RUNX3	Reactome	R-HSA-8878159	3	93	0.0327218	0.189538	PSMA3|TEAD1|MAML1	http://www.reactome.org/cgi-bin/eventbrowser_st_id?ST_ID=R-HSA-8878159
Amplification of signal from unattached kinetochores via a MAD2 inhibitory signal	Reactome	R-HSA-141444	3	94	0.0335909	0.193414	DYNLL1|CENPK|KIF18A	http://www.reactome.org/cgi-bin/eventbrowser_st_id?ST_ID=R-HSA-141444
Amplification of signal from the kinetochores	Reactome	R-HSA-141424	3	94	0.0335909	0.193414	DYNLL1|CENPK|KIF18A	http://www.reactome.org/cgi-bin/eventbrowser_st_id?ST_ID=R-HSA-141424
Allograft rejection	KEGG PATHWAY	hsa05330	2	38	0.0339697	0.194438	HLA-DQA1|HLA-DQA2	http://www.genome.jp/kegg-bin/show_pathway?hsa05330/hsa:3118%09red/hsa:3117%09red
Endocytosis	KEGG PATHWAY	hsa04144	5	244	0.03544	0.201073	HSPA1A|RABEP1|AP2B1|CBL|HSPA1L	http://www.genome.jp/kegg-bin/show_pathway?hsa04144/hsa:9135%09red/hsa:3305%09red/hsa:867%09red/hsa:163%09red/hsa:3303%09red
Influenza A	KEGG PATHWAY	hsa05164	4	167	0.0361512	0.203982	IFNA10|IFNA7|HLA-DQA1|HLA-DQA2	http://www.genome.jp/kegg-bin/show_pathway?hsa05164/hsa:3118%09red/hsa:3444%09red/hsa:3117%09red/hsa:3446%09red
Anchoring of the basal body to the plasma membrane	Reactome	R-HSA-5620912	3	97	0.0362696	0.203982	HAUS4|IQCB1|DYNLL1	http://www.reactome.org/cgi-bin/eventbrowser_st_id?ST_ID=R-HSA-5620912
Glycerophospholipid metabolism	KEGG PATHWAY	hsa00564	3	97	0.0362696	0.203982	LYPLA1|LPGAT1|PLPP5	http://www.genome.jp/kegg-bin/show_pathway?hsa00564/hsa:10434%09red/hsa:9926%09red/hsa:84513%09red
@@Notch signaling pathway	PANTHER	P00045	2	40	0.0371472	0.20417	PSEN1|MAML1	http://www.pantherdb.org/pathway/pathwayDiagram.jsp?catAccession=P00045
PIP3 activates AKT signaling	Reactome	R-HSA-1257604	5	247	0.037009	0.20417	PSMA3|RICTOR|RNF2|CSNK2B|LAMTOR3	http://www.reactome.org/cgi-bin/eventbrowser_st_id?ST_ID=R-HSA-1257604
COPI-dependent Golgi-to-ER retrograde traffic	Reactome	R-HSA-6811434	3	99	0.0381147	0.20417	KIF20B|NBAS|KIF18A	http://www.reactome.org/cgi-bin/eventbrowser_st_id?ST_ID=R-HSA-6811434
Graft-versus-host disease	KEGG PATHWAY	hsa05332	2	41	0.0387771	0.20417	HLA-DQA1|HLA-DQA2	http://www.genome.jp/kegg-bin/show_pathway?hsa05332/hsa:3118%09red/hsa:3117%09red
Fatty acid metabolism	Reactome	R-HSA-8978868	4	172	0.0395108	0.20417	MORC2|PTGES3|ACACA|PTGR2	http://www.reactome.org/cgi-bin/eventbrowser_st_id?ST_ID=R-HSA-8978868
Interleukin-1 signaling	Reactome	R-HSA-9020702	3	101	0.0400068	0.20417	PSMA3|BTRC|PELI2	http://www.reactome.org/cgi-bin/eventbrowser_st_id?ST_ID=R-HSA-9020702
Transcriptional regulation by small RNAs	Reactome	R-HSA-5578749	3	103	0.0419458	0.20417	NUP214|NUP153|TPR	http://www.reactome.org/cgi-bin/eventbrowser_st_id?ST_ID=R-HSA-5578749
Type I diabetes mellitus	KEGG PATHWAY	hsa04940	2	43	0.0421168	0.20417	HLA-DQA1|HLA-DQA2	http://www.genome.jp/kegg-bin/show_pathway?hsa04940/hsa:3118%09red/hsa:3117%09red
NAD biosynthesis from 2-amino-3-carboxymuconate semialdehyde	BioCyc	PWY-5653	1	5	0.0426351	0.20417	NADSYN1	http://biocyc.org/HUMAN/NEW-IMAGE?type=NIL&object=PWY-5653
Toxicity of botulinum toxin type F (BoNT/F)	Reactome	R-HSA-5250981	1	5	0.0426351	0.20417	SV2A	http://www.reactome.org/cgi-bin/eventbrowser_st_id?ST_ID=R-HSA-5250981
TFAP2A acts as a transcriptional repressor during retinoic acid induced cell differentiation	Reactome	R-HSA-8869496	1	5	0.0426351	0.20417	MYBL2	http://www.reactome.org/cgi-bin/eventbrowser_st_id?ST_ID=R-HSA-8869496
Toxicity of botulinum toxin type D (BoNT/D)	Reactome	R-HSA-5250955	1	5	0.0426351	0.20417	SV2A	http://www.reactome.org/cgi-bin/eventbrowser_st_id?ST_ID=R-HSA-5250955
Synthesis of PIPs at the ER membrane	Reactome	R-HSA-1483248	1	5	0.0426351	0.20417	MTMR2	http://www.reactome.org/cgi-bin/eventbrowser_st_id?ST_ID=R-HSA-1483248
Cargo recognition for clathrin-mediated endocytosis	Reactome	R-HSA-8856825	3	105	0.0439312	0.207249	PICALM|CBL|AP2B1	http://www.reactome.org/cgi-bin/eventbrowser_st_id?ST_ID=R-HSA-8856825
Ribosome biogenesis in eukaryotes	KEGG PATHWAY	hsa03008	3	105	0.0439312	0.207249	REXO5|WDR3|CSNK2B	http://www.genome.jp/kegg-bin/show_pathway?hsa03008/hsa:10885%09red/hsa:81691%09red/hsa:1460%09red
Tuberculosis	KEGG PATHWAY	hsa05152	4	179	0.0445038	0.207249	IFNA10|IFNA7|HLA-DQA1|HLA-DQA2	http://www.genome.jp/kegg-bin/show_pathway?hsa05152/hsa:3118%09red/hsa:3444%09red/hsa:3117%09red/hsa:3446%09red
Apoptosis signaling pathway	PANTHER	P00006	3	108	0.0469957	0.207249	HSPA1A|ATF7|HSPA1L	http://www.pantherdb.org/pathway/pathwayDiagram.jsp?catAccession=P00006
Stimuli-sensing channels	Reactome	R-HSA-2672351	3	108	0.0469957	0.207249	TPCN2|MCOLN3|MCOLN2	http://www.reactome.org/cgi-bin/eventbrowser_st_id?ST_ID=R-HSA-2672351
TBC/RABGAPs	Reactome	R-HSA-8854214	2	46	0.0473193	0.207249	TBC1D10A|RABEP1	http://www.reactome.org/cgi-bin/eventbrowser_st_id?ST_ID=R-HSA-8854214
PI3K-Akt signaling pathway	KEGG PATHWAY	hsa04151	6	354	0.04793	0.207249	LAMA3|SOS2|PPP2R2D|IFNA7|IFNA10|FGFR1	http://www.genome.jp/kegg-bin/show_pathway?hsa04151/hsa:55844%09red/hsa:3446%09red/hsa:3444%09red/hsa:6655%09red/hsa:2260%09red/hsa:3909%09red
Transport to the Golgi and subsequent modification	Reactome	R-HSA-948021	4	185	0.0490519	0.207249	PPP6C|STX5|DYNLL1|SEC23IP	http://www.reactome.org/cgi-bin/eventbrowser_st_id?ST_ID=R-HSA-948021
Mitotic Spindle Checkpoint	Reactome	R-HSA-69618	3	110	0.0490958	0.207249	DYNLL1|CENPK|KIF18A	http://www.reactome.org/cgi-bin/eventbrowser_st_id?ST_ID=R-HSA-69618
coenzyme A biosynthesis	BioCyc	COA-PWY-1	1	6	0.0495627	0.207249	PANK3	http://biocyc.org/HUMAN/NEW-IMAGE?type=NIL&object=COA-PWY-1
@@Coenzyme A biosynthesis	PANTHER	P02736	1	6	0.0495627	0.207249	PANK3	http://www.pantherdb.org/pathway/pathwayDiagram.jsp?catAccession=P02736
Phenylalanine metabolism	Reactome	R-HSA-8964208	1	6	0.0495627	0.207249	ASRGL1	http://www.reactome.org/cgi-bin/eventbrowser_st_id?ST_ID=R-HSA-8964208
Metabolism of vitamins and cofactors	Reactome	R-HSA-196854	4	186	0.049834	0.208084	PANK3|APOM|ACACA|NADSYN1	http://www.reactome.org/cgi-bin/eventbrowser_st_id?ST_ID=R-HSA-196854
Transcriptional Regulation by TP53	Reactome	R-HSA-3700989	6	359	0.0506083	0.208245	GTF2H4|PRMT5|TCEA1|RICTOR|CSNK2B|LAMTOR3	http://www.reactome.org/cgi-bin/eventbrowser_st_id?ST_ID=R-HSA-3700989
Signaling by NOTCH3	Reactome	R-HSA-9012852	2	48	0.0509109	0.208245	PSEN1|MAML1	http://www.reactome.org/cgi-bin/eventbrowser_st_id?ST_ID=R-HSA-9012852
Intestinal immune network for IgA production	KEGG PATHWAY	hsa04672	2	49	0.0527423	0.208245	HLA-DQA1|HLA-DQA2	http://www.genome.jp/kegg-bin/show_pathway?hsa04672/hsa:3118%09red/hsa:3117%09red
EPH-ephrin mediated repulsion of cells	Reactome	R-HSA-3928665	2	50	0.054597	0.208245	PSEN1|AP2B1	http://www.reactome.org/cgi-bin/eventbrowser_st_id?ST_ID=R-HSA-3928665
Endocrine and other factor-regulated calcium reabsorption	KEGG PATHWAY	hsa04961	2	50	0.054597	0.208245	ATP2B1|AP2B1	http://www.genome.jp/kegg-bin/show_pathway?hsa04961/hsa:490%09red/hsa:163%09red
Huntington disease	KEGG PATHWAY	hsa05016	4	193	0.0554997	0.208245	NDUFV3|GRIN1|NDUFS4|AP2B1	http://www.genome.jp/kegg-bin/show_pathway?hsa05016/hsa:4731%09red/hsa:4724%09red/hsa:163%09red/hsa:2902%09red
glycogenolysis	BioCyc	PWY-5941	1	7	0.0564403	0.208245	MGA	http://biocyc.org/HUMAN/NEW-IMAGE?type=NIL&object=PWY-5941
4-hydroxy-2-nonenal detoxification	BioCyc	PWY-7112	1	7	0.0564403	0.208245	GSTA1	http://biocyc.org/HUMAN/NEW-IMAGE?type=NIL&object=PWY-7112
Aryl hydrocarbon receptor signalling	Reactome	R-HSA-8937144	1	7	0.0564403	0.208245	PTGES3	http://www.reactome.org/cgi-bin/eventbrowser_st_id?ST_ID=R-HSA-8937144
Nef Mediated CD8 Down-regulation	Reactome	R-HSA-182218	1	7	0.0564403	0.208245	AP2B1	http://www.reactome.org/cgi-bin/eventbrowser_st_id?ST_ID=R-HSA-182218
DEx/H-box helicases activate type I IFN and inflammatory cytokines production	Reactome	R-HSA-3134963	1	7	0.0564403	0.208245	DHX9	http://www.reactome.org/cgi-bin/eventbrowser_st_id?ST_ID=R-HSA-3134963
ChREBP activates metabolic gene expression	Reactome	R-HSA-163765	1	7	0.0564403	0.208245	ACACA	http://www.reactome.org/cgi-bin/eventbrowser_st_id?ST_ID=R-HSA-163765
Reversal of alkylation damage by DNA dioxygenases	Reactome	R-HSA-73943	1	7	0.0564403	0.208245	ASCC3	http://www.reactome.org/cgi-bin/eventbrowser_st_id?ST_ID=R-HSA-73943
2-LTR circle formation	Reactome	R-HSA-164843	1	7	0.0564403	0.208245	XRCC4	http://www.reactome.org/cgi-bin/eventbrowser_st_id?ST_ID=R-HSA-164843
Defective HLCS causes multiple carboxylase deficiency	Reactome	R-HSA-3371599	1	7	0.0564403	0.208245	ACACA	http://www.reactome.org/cgi-bin/eventbrowser_st_id?ST_ID=R-HSA-3371599
Vpu mediated degradation of CD4	Reactome	R-HSA-180534	2	51	0.0564744	0.208245	PSMA3|BTRC	http://www.reactome.org/cgi-bin/eventbrowser_st_id?ST_ID=R-HSA-180534
@@Coenzyme A biosynthesis	Reactome	R-HSA-196783	1	8	0.0632684	0.212277	PANK3	http://www.reactome.org/cgi-bin/eventbrowser_st_id?ST_ID=R-HSA-196783
Metabolism of water-soluble vitamins and cofactors	Reactome	R-HSA-196849	3	120	0.0602664	0.212277	PANK3|ACACA|NADSYN1	http://www.reactome.org/cgi-bin/eventbrowser_st_id?ST_ID=R-HSA-196849
Cilium Assembly	Reactome	R-HSA-5617833	4	200	0.0614981	0.212277	DYNLL1|HAUS4|IQCB1|BBS5	http://www.reactome.org/cgi-bin/eventbrowser_st_id?ST_ID=R-HSA-5617833
SCF-beta-TrCP mediated degradation of Emi1	Reactome	R-HSA-174113	2	54	0.062239	0.212277	PSMA3|BTRC	http://www.reactome.org/cgi-bin/eventbrowser_st_id?ST_ID=R-HSA-174113
AUF1 (hnRNP D0) binds and destabilizes mRNA	Reactome	R-HSA-450408	2	54	0.062239	0.212277	PSMA3|HSPA1A	http://www.reactome.org/cgi-bin/eventbrowser_st_id?ST_ID=R-HSA-450408
Formation of TC-NER Pre-Incision Complex	Reactome	R-HSA-6781823	2	54	0.062239	0.212277	GTF2H4|TCEA1	http://www.reactome.org/cgi-bin/eventbrowser_st_id?ST_ID=R-HSA-6781823
Epstein-Barr virus infection	KEGG PATHWAY	hsa05169	4	201	0.062382	0.212277	IFNA10|IFNA7|HLA-DQA1|HLA-DQA2	http://www.genome.jp/kegg-bin/show_pathway?hsa05169/hsa:3118%09red/hsa:3444%09red/hsa:3117%09red/hsa:3446%09red
Intracellular signaling by second messengers	Reactome	R-HSA-9006925	5	288	0.062719	0.212277	PSMA3|RICTOR|RNF2|CSNK2B|LAMTOR3	http://www.reactome.org/cgi-bin/eventbrowser_st_id?ST_ID=R-HSA-9006925
Defects in biotin (Btn) metabolism	Reactome	R-HSA-3323169	1	8	0.0632684	0.212277	ACACA	http://www.reactome.org/cgi-bin/eventbrowser_st_id?ST_ID=R-HSA-3323169
Telomere C-strand synthesis initiation	Reactome	R-HSA-174430	1	8	0.0632684	0.212277	POLA2	http://www.reactome.org/cgi-bin/eventbrowser_st_id?ST_ID=R-HSA-174430
DNA Damage Reversal	Reactome	R-HSA-73942	1	8	0.0632684	0.212277	ASCC3	http://www.reactome.org/cgi-bin/eventbrowser_st_id?ST_ID=R-HSA-73942
Interleukin-18 signaling	Reactome	R-HSA-9012546	1	8	0.0632684	0.212277	IL18BP	http://www.reactome.org/cgi-bin/eventbrowser_st_id?ST_ID=R-HSA-9012546
RUNX3 regulates YAP1-mediated transcription	Reactome	R-HSA-8951671	1	8	0.0632684	0.212277	TEAD1	http://www.reactome.org/cgi-bin/eventbrowser_st_id?ST_ID=R-HSA-8951671
Signaling by activated point mutants of FGFR1	Reactome	R-HSA-1839122	1	8	0.0632684	0.212277	FGFR1	http://www.reactome.org/cgi-bin/eventbrowser_st_id?ST_ID=R-HSA-1839122
HuR (ELAVL1) binds and stabilizes mRNA	Reactome	R-HSA-450520	1	8	0.0632684	0.212277	NUP214	http://www.reactome.org/cgi-bin/eventbrowser_st_id?ST_ID=R-HSA-450520
Noncanonical activation of NOTCH3	Reactome	R-HSA-9017802	1	8	0.0632684	0.212277	PSEN1	http://www.reactome.org/cgi-bin/eventbrowser_st_id?ST_ID=R-HSA-9017802
DNA replication initiation	Reactome	R-HSA-68952	1	8	0.0632684	0.212277	POLA2	http://www.reactome.org/cgi-bin/eventbrowser_st_id?ST_ID=R-HSA-68952
Metabolic pathways	KEGG PATHWAY	hsa01100	16	1433	0.0632733	0.212277	NDUFV3|MGA|ACACA|PANK3|PTGES3|SUCLA2|NADSYN1|PIGN|GSTA1|NDUFS4|GGPS1|ASRGL1|AMD1|MTMR3|MTMR2|GMPS	http://www.genome.jp/kegg-bin/show_pathway?hsa01100/hsa:23556%09red/hsa:8803%09red/hsa:79646%09red/hsa:8972%09red/hsa:2938%09red/hsa:10728%09red/hsa:8833%09red/hsa:31%09red/hsa:9453%09red/hsa:4731%09red/hsa:55191%09red/hsa:262%09red/hsa:8898%09red/hsa:4724%09red/hsa:80150%09red/hsa:8897%09red
Neutrophil degranulation	Reactome	R-HSA-6798695	7	478	0.0640914	0.213178	MGA|DYNLL1|HRNR|PSEN1|HSPA1A|CSNK2B|LAMTOR3	http://www.reactome.org/cgi-bin/eventbrowser_st_id?ST_ID=R-HSA-6798695
Proteoglycans in cancer	KEGG PATHWAY	hsa05205	4	203	0.0641698	0.213178	RRAS2|SOS2|CBL|FGFR1	http://www.genome.jp/kegg-bin/show_pathway?hsa05205/hsa:6655%09red/hsa:2260%09red/hsa:22800%09red/hsa:867%09red
Complex I biogenesis	Reactome	R-HSA-6799198	2	55	0.0642033	0.213178	NDUFV3|NDUFS4	http://www.reactome.org/cgi-bin/eventbrowser_st_id?ST_ID=R-HSA-6799198
Deadenylation-dependent mRNA decay	Reactome	R-HSA-429914	2	55	0.0642033	0.213178	TTC37|LSM2	http://www.reactome.org/cgi-bin/eventbrowser_st_id?ST_ID=R-HSA-429914
Legionellosis	KEGG PATHWAY	hsa05134	2	55	0.0642033	0.213178	HSPA1A|HSPA1L	http://www.genome.jp/kegg-bin/show_pathway?hsa05134/hsa:3305%09red/hsa:3303%09red
@@Signaling by FGFR in disease	Reactome	R-HSA-1226099	2	57	0.0681935	0.214726	NCBP1|FGFR1	http://www.reactome.org/cgi-bin/eventbrowser_st_id?ST_ID=R-HSA-1226099
PDGF signaling pathway	PANTHER	P00047	3	124	0.0650392	0.214726	MAP3K2|SOS2|MYCBP	http://www.pantherdb.org/pathway/pathwayDiagram.jsp?catAccession=P00047
Organelle biogenesis and maintenance	Reactome	R-HSA-1852241	5	294	0.0671527	0.214726	NCOA1|DYNLL1|HAUS4|IQCB1|BBS5	http://www.reactome.org/cgi-bin/eventbrowser_st_id?ST_ID=R-HSA-1852241
Metabolism of polyamines	Reactome	R-HSA-351202	2	57	0.0681935	0.214726	PSMA3|AMD1	http://www.reactome.org/cgi-bin/eventbrowser_st_id?ST_ID=R-HSA-351202
Signaling by NOTCH1 in Cancer	Reactome	R-HSA-2644603	2	57	0.0681935	0.214726	PSEN1|MAML1	http://www.reactome.org/cgi-bin/eventbrowser_st_id?ST_ID=R-HSA-2644603
Constitutive Signaling by NOTCH1 PEST Domain Mutants	Reactome	R-HSA-2644606	2	57	0.0681935	0.214726	PSEN1|MAML1	http://www.reactome.org/cgi-bin/eventbrowser_st_id?ST_ID=R-HSA-2644606
Signaling by NOTCH1 PEST Domain Mutants in Cancer	Reactome	R-HSA-2644602	2	57	0.0681935	0.214726	PSEN1|MAML1	http://www.reactome.org/cgi-bin/eventbrowser_st_id?ST_ID=R-HSA-2644602
Signaling by NOTCH1 HD+PEST Domain Mutants in Cancer	Reactome	R-HSA-2894858	2	57	0.0681935	0.214726	PSEN1|MAML1	http://www.reactome.org/cgi-bin/eventbrowser_st_id?ST_ID=R-HSA-2894858
Constitutive Signaling by NOTCH1 HD+PEST Domain Mutants	Reactome	R-HSA-2894862	2	57	0.0681935	0.214726	PSEN1|MAML1	http://www.reactome.org/cgi-bin/eventbrowser_st_id?ST_ID=R-HSA-2894862
Ion transport by P-type ATPases	Reactome	R-HSA-936837	2	57	0.0681935	0.214726	ATP2B1|ATP2C1	http://www.reactome.org/cgi-bin/eventbrowser_st_id?ST_ID=R-HSA-936837
Deubiquitination	Reactome	R-HSA-5688426	5	296	0.0686684	0.214726	JOSD1|PSMA3|USP24|IDE|USP28	http://www.reactome.org/cgi-bin/eventbrowser_st_id?ST_ID=R-HSA-5688426
C20 prostanoid biosynthesis	BioCyc	PWY66-374	1	9	0.0700472	0.214726	PTGES3	http://biocyc.org/HUMAN/NEW-IMAGE?type=NIL&object=PWY66-374
Nef Mediated CD4 Down-regulation	Reactome	R-HSA-167590	1	9	0.0700472	0.214726	AP2B1	http://www.reactome.org/cgi-bin/eventbrowser_st_id?ST_ID=R-HSA-167590
Integration of provirus	Reactome	R-HSA-162592	1	9	0.0700472	0.214726	XRCC4	http://www.reactome.org/cgi-bin/eventbrowser_st_id?ST_ID=R-HSA-162592
PTK6 Regulates RTKs and Their Effectors AKT1 and DOK1	Reactome	R-HSA-8849469	1	9	0.0700472	0.214726	CBL	http://www.reactome.org/cgi-bin/eventbrowser_st_id?ST_ID=R-HSA-8849469
Receptor Mediated Mitophagy	Reactome	R-HSA-8934903	1	9	0.0700472	0.214726	CSNK2B	http://www.reactome.org/cgi-bin/eventbrowser_st_id?ST_ID=R-HSA-8934903
Transport of gamma-carboxylated protein precursors from the endoplasmic reticulum to the Golgi apparatus	Reactome	R-HSA-159763	1	9	0.0700472	0.214726	APC	http://www.reactome.org/cgi-bin/eventbrowser_st_id?ST_ID=R-HSA-159763
WNT mediated activation of DVL	Reactome	R-HSA-201688	1	9	0.0700472	0.214726	CSNK2B	http://www.reactome.org/cgi-bin/eventbrowser_st_id?ST_ID=R-HSA-201688
Non-integrin membrane-ECM interactions	Reactome	R-HSA-3000171	2	58	0.0702186	0.214726	LAMA3|DDR1	http://www.reactome.org/cgi-bin/eventbrowser_st_id?ST_ID=R-HSA-3000171
mRNA 3'-end processing	Reactome	R-HSA-72187	2	58	0.0702186	0.214726	NCBP1|THOC5	http://www.reactome.org/cgi-bin/eventbrowser_st_id?ST_ID=R-HSA-72187
NIK-->noncanonical NF-kB signaling	Reactome	R-HSA-5676590	2	58	0.0702186	0.214726	PSMA3|BTRC	http://www.reactome.org/cgi-bin/eventbrowser_st_id?ST_ID=R-HSA-5676590
MicroRNAs in cancer	KEGG PATHWAY	hsa05206	5	299	0.0709775	0.216362	MIR181A2|MIR16-2|MIR181B2|SOS2|MIR15B	http://www.genome.jp/kegg-bin/show_pathway?hsa05206/hsa:6655%09red/hsa:406954%09red/hsa:406956%09red/hsa:406951%09red/hsa:406949%09red
Herpes simplex virus 1 infection	KEGG PATHWAY	hsa05168	7	492	0.0721422	0.216865	IFNA7|ZNF425|ZNF91|IFNA10|SRPK1|HLA-DQA1|HLA-DQA2	http://www.genome.jp/kegg-bin/show_pathway?hsa05168/hsa:3446%09red/hsa:3444%09red/hsa:155054%09red/hsa:6732%09red/hsa:7644%09red/hsa:3117%09red/hsa:3118%09red
Arachidonic acid metabolism	Reactome	R-HSA-2142753	2	59	0.0722633	0.216865	PTGES3|PTGR2	http://www.reactome.org/cgi-bin/eventbrowser_st_id?ST_ID=R-HSA-2142753
Degradation of GLI2 by the proteasome	Reactome	R-HSA-5610783	2	59	0.0722633	0.216865	PSMA3|BTRC	http://www.reactome.org/cgi-bin/eventbrowser_st_id?ST_ID=R-HSA-5610783
GLI3 is processed to GLI3R by the proteasome	Reactome	R-HSA-5610785	2	59	0.0722633	0.216865	PSMA3|BTRC	http://www.reactome.org/cgi-bin/eventbrowser_st_id?ST_ID=R-HSA-5610785
Regulation of PTEN gene transcription	Reactome	R-HSA-8943724	2	59	0.0722633	0.216865	RNF2|LAMTOR3	http://www.reactome.org/cgi-bin/eventbrowser_st_id?ST_ID=R-HSA-8943724
Dectin-1 mediated noncanonical NF-kB signaling	Reactome	R-HSA-5607761	2	59	0.0722633	0.216865	PSMA3|BTRC	http://www.reactome.org/cgi-bin/eventbrowser_st_id?ST_ID=R-HSA-5607761
Kinesins	Reactome	R-HSA-983189	2	59	0.0722633	0.216865	KIF18A|KIF20B	http://www.reactome.org/cgi-bin/eventbrowser_st_id?ST_ID=R-HSA-983189
Degradation of GLI1 by the proteasome	Reactome	R-HSA-5610780	2	59	0.0722633	0.216865	PSMA3|BTRC	http://www.reactome.org/cgi-bin/eventbrowser_st_id?ST_ID=R-HSA-5610780
Human immunodeficiency virus 1 infection	KEGG PATHWAY	hsa05170	4	212	0.0725428	0.21703	IFNA10|DCAF1|BTRC|IFNA7	http://www.genome.jp/kegg-bin/show_pathway?hsa05170/hsa:3446%09red/hsa:8945%09red/hsa:3444%09red/hsa:9730%09red
Influenza Viral RNA Transcription and Replication	Reactome	R-HSA-168273	3	131	0.0737942	0.218224	NUP214|NUP153|TPR	http://www.reactome.org/cgi-bin/eventbrowser_st_id?ST_ID=R-HSA-168273
Natural killer cell mediated cytotoxicity	KEGG PATHWAY	hsa04650	3	131	0.0737942	0.218224	IFNA10|IFNA7|SOS2	http://www.genome.jp/kegg-bin/show_pathway?hsa04650/hsa:6655%09red/hsa:3446%09red/hsa:3444%09red
Asparagine N-linked glycosylation	Reactome	R-HSA-446203	5	304	0.0749198	0.218224	PPP6C|STX5|DYNLL1|SEC23IP|UGGT1	http://www.reactome.org/cgi-bin/eventbrowser_st_id?ST_ID=R-HSA-446203
B cell activation	PANTHER	P00010	2	61	0.0764096	0.218224	MAP3K2|SOS2	http://www.pantherdb.org/pathway/pathwayDiagram.jsp?catAccession=P00010
Signaling by ROBO receptors	Reactome	R-HSA-376176	4	216	0.0764343	0.218224	PSMA3|NCBP1|CUL2|SOS2	http://www.reactome.org/cgi-bin/eventbrowser_st_id?ST_ID=R-HSA-376176
Neurotoxicity of clostridium toxins	Reactome	R-HSA-168799	1	10	0.0767771	0.218224	SV2A	http://www.reactome.org/cgi-bin/eventbrowser_st_id?ST_ID=R-HSA-168799
Cohesin Loading onto Chromatin	Reactome	R-HSA-2470946	1	10	0.0767771	0.218224	PDS5A	http://www.reactome.org/cgi-bin/eventbrowser_st_id?ST_ID=R-HSA-2470946
Gamma-carboxylation of protein precursors	Reactome	R-HSA-159740	1	10	0.0767771	0.218224	APC	http://www.reactome.org/cgi-bin/eventbrowser_st_id?ST_ID=R-HSA-159740
MASTL Facilitates Mitotic Progression	Reactome	R-HSA-2465910	1	10	0.0767771	0.218224	PPP2R2D	http://www.reactome.org/cgi-bin/eventbrowser_st_id?ST_ID=R-HSA-2465910
Removal of aminoterminal propeptides from gamma-carboxylated proteins	Reactome	R-HSA-159782	1	10	0.0767771	0.218224	APC	http://www.reactome.org/cgi-bin/eventbrowser_st_id?ST_ID=R-HSA-159782
SLBP independent Processing of Histone Pre-mRNAs	Reactome	R-HSA-111367	1	10	0.0767771	0.218224	NCBP1	http://www.reactome.org/cgi-bin/eventbrowser_st_id?ST_ID=R-HSA-111367
Antigen processing: Ubiquitination & Proteasome degradation	Reactome	R-HSA-983168	5	308	0.0781579	0.221715	HERC1|PSMA3|DCAF1|BTRC|CUL2	http://www.reactome.org/cgi-bin/eventbrowser_st_id?ST_ID=R-HSA-983168
Longevity regulating pathway - multiple species	KEGG PATHWAY	hsa04213	2	62	0.0785105	0.22228	HSPA1A|HSPA1L	http://www.genome.jp/kegg-bin/show_pathway?hsa04213/hsa:3305%09red/hsa:3303%09red
Ub-specific processing proteases	Reactome	R-HSA-5689880	4	219	0.0794206	0.224419	IDE|PSMA3|USP24|USP28	http://www.reactome.org/cgi-bin/eventbrowser_st_id?ST_ID=R-HSA-5689880
RHO GTPases Activate Formins	Reactome	R-HSA-5663220	3	136	0.0803512	0.225299	DYNLL1|CENPK|KIF18A	http://www.reactome.org/cgi-bin/eventbrowser_st_id?ST_ID=R-HSA-5663220
Cytosolic DNA-sensing pathway	KEGG PATHWAY	hsa04623	2	63	0.0806293	0.225299	IFNA10|IFNA7	http://www.genome.jp/kegg-bin/show_pathway?hsa04623/hsa:3446%09red/hsa:3444%09red
Establishment of Sister Chromatid Cohesion	Reactome	R-HSA-2468052	1	11	0.0834585	0.225299	PDS5A	http://www.reactome.org/cgi-bin/eventbrowser_st_id?ST_ID=R-HSA-2468052
Phenylalanine and tyrosine metabolism	Reactome	R-HSA-8963691	1	11	0.0834585	0.225299	ASRGL1	http://www.reactome.org/cgi-bin/eventbrowser_st_id?ST_ID=R-HSA-8963691
Type I hemidesmosome assembly	Reactome	R-HSA-446107	1	11	0.0834585	0.225299	LAMA3	http://www.reactome.org/cgi-bin/eventbrowser_st_id?ST_ID=R-HSA-446107
NOTCH4 Activation and Transmission of Signal to the Nucleus	Reactome	R-HSA-9013700	1	11	0.0834585	0.225299	PSEN1	http://www.reactome.org/cgi-bin/eventbrowser_st_id?ST_ID=R-HSA-9013700
Regulated proteolysis of p75NTR	Reactome	R-HSA-193692	1	11	0.0834585	0.225299	PSEN1	http://www.reactome.org/cgi-bin/eventbrowser_st_id?ST_ID=R-HSA-193692
Digestion of dietary carbohydrate	Reactome	R-HSA-189085	1	11	0.0834585	0.225299	MGA	http://www.reactome.org/cgi-bin/eventbrowser_st_id?ST_ID=R-HSA-189085
Synthesis of PIPs at the late endosome membrane	Reactome	R-HSA-1660517	1	11	0.0834585	0.225299	MTMR2	http://www.reactome.org/cgi-bin/eventbrowser_st_id?ST_ID=R-HSA-1660517
Gamma-carboxylation, transport, and amino-terminal cleavage of proteins	Reactome	R-HSA-159854	1	11	0.0834585	0.225299	APC	http://www.reactome.org/cgi-bin/eventbrowser_st_id?ST_ID=R-HSA-159854
Interleukin-6 signaling	Reactome	R-HSA-1059683	1	11	0.0834585	0.225299	CBL	http://www.reactome.org/cgi-bin/eventbrowser_st_id?ST_ID=R-HSA-1059683
Biotin transport and metabolism	Reactome	R-HSA-196780	1	11	0.0834585	0.225299	ACACA	http://www.reactome.org/cgi-bin/eventbrowser_st_id?ST_ID=R-HSA-196780
SLBP Dependent Processing of Replication-Dependent Histone Pre-mRNAs	Reactome	R-HSA-77588	1	11	0.0834585	0.225299	NCBP1	http://www.reactome.org/cgi-bin/eventbrowser_st_id?ST_ID=R-HSA-77588
Condensation of Prometaphase Chromosomes	Reactome	R-HSA-2514853	1	11	0.0834585	0.225299	CSNK2B	http://www.reactome.org/cgi-bin/eventbrowser_st_id?ST_ID=R-HSA-2514853
Transport of small molecules	Reactome	R-HSA-382551	9	720	0.084798	0.22695	TPCN2|SLC3A2|PSMA3|MCOLN3|MCOLN2|ATP2B1|ATP2C1|AP2B1|IREB2	http://www.reactome.org/cgi-bin/eventbrowser_st_id?ST_ID=R-HSA-382551
Gap-filling DNA repair synthesis and ligation in TC-NER	Reactome	R-HSA-6782210	2	65	0.0849196	0.22695	GTF2H4|TCEA1	http://www.reactome.org/cgi-bin/eventbrowser_st_id?ST_ID=R-HSA-6782210
TP53 Regulates Transcription of DNA Repair Genes	Reactome	R-HSA-6796648	2	65	0.0849196	0.22695	GTF2H4|TCEA1	http://www.reactome.org/cgi-bin/eventbrowser_st_id?ST_ID=R-HSA-6796648
Oxygen-dependent proline hydroxylation of Hypoxia-inducible Factor Alpha	Reactome	R-HSA-1234176	2	65	0.0849196	0.22695	PSMA3|CUL2	http://www.reactome.org/cgi-bin/eventbrowser_st_id?ST_ID=R-HSA-1234176
Inflammatory bowel disease (IBD)	KEGG PATHWAY	hsa05321	2	65	0.0849196	0.22695	HLA-DQA1|HLA-DQA2	http://www.genome.jp/kegg-bin/show_pathway?hsa05321/hsa:3118%09red/hsa:3117%09red
C-type lectin receptors (CLRs)	Reactome	R-HSA-5621481	3	140	0.0857724	0.22695	PSMA3|BTRC|MUC19	http://www.reactome.org/cgi-bin/eventbrowser_st_id?ST_ID=R-HSA-5621481
Hemostasis	Reactome	R-HSA-109582	8	617	0.0860025	0.22695	SLC3A2|IFNA7|KIF18A|KIF20B|ATP2B1|APC|IFNA10|RAD51C	http://www.reactome.org/cgi-bin/eventbrowser_st_id?ST_ID=R-HSA-109582
Dual incision in TC-NER	Reactome	R-HSA-6782135	2	66	0.0870902	0.22695	GTF2H4|TCEA1	http://www.reactome.org/cgi-bin/eventbrowser_st_id?ST_ID=R-HSA-6782135
Activation of NF-kappaB in B cells	Reactome	R-HSA-1169091	2	66	0.0870902	0.22695	PSMA3|BTRC	http://www.reactome.org/cgi-bin/eventbrowser_st_id?ST_ID=R-HSA-1169091
HATs acetylate histones	Reactome	R-HSA-3214847	3	142	0.0885399	0.22695	NCOA1|ELP3|DMAP1	http://www.reactome.org/cgi-bin/eventbrowser_st_id?ST_ID=R-HSA-3214847
RNA Polymerase II Transcription Termination	Reactome	R-HSA-73856	2	67	0.0892774	0.22695	NCBP1|THOC5	http://www.reactome.org/cgi-bin/eventbrowser_st_id?ST_ID=R-HSA-73856
Interferon alpha/beta signaling	Reactome	R-HSA-909733	2	67	0.0892774	0.22695	IFNA10|IFNA7	http://www.reactome.org/cgi-bin/eventbrowser_st_id?ST_ID=R-HSA-909733
superpathway of geranylgeranyldiphosphate biosynthesis I (via mevalonate)	BioCyc	PWY-5910	1	12	0.0900917	0.22695	GGPS1	http://biocyc.org/HUMAN/NEW-IMAGE?type=NIL&object=PWY-5910
guanosine ribonucleotides de novo biosynthesis	BioCyc	PWY-7221	1	12	0.0900917	0.22695	GMPS	http://biocyc.org/HUMAN/NEW-IMAGE?type=NIL&object=PWY-7221
NAD de novo biosynthesis	BioCyc	NADSYN-PWY	1	12	0.0900917	0.22695	NADSYN1	http://biocyc.org/HUMAN/NEW-IMAGE?type=NIL&object=NADSYN-PWY
Cholesterol biosynthesis	PANTHER	P00014	1	12	0.0900917	0.22695	GGPS1	http://www.pantherdb.org/pathway/pathwayDiagram.jsp?catAccession=P00014
Josephin domain DUBs	Reactome	R-HSA-5689877	1	12	0.0900917	0.22695	JOSD1	http://www.reactome.org/cgi-bin/eventbrowser_st_id?ST_ID=R-HSA-5689877
Purine ribonucleoside monophosphate biosynthesis	Reactome	R-HSA-73817	1	12	0.0900917	0.22695	GMPS	http://www.reactome.org/cgi-bin/eventbrowser_st_id?ST_ID=R-HSA-73817
NOTCH2 intracellular domain regulates transcription	Reactome	R-HSA-2197563	1	12	0.0900917	0.22695	MAML1	http://www.reactome.org/cgi-bin/eventbrowser_st_id?ST_ID=R-HSA-2197563
VLDLR internalisation and degradation	Reactome	R-HSA-8866427	1	12	0.0900917	0.22695	AP2B1	http://www.reactome.org/cgi-bin/eventbrowser_st_id?ST_ID=R-HSA-8866427
HSF1 activation	Reactome	R-HSA-3371511	1	12	0.0900917	0.22695	PTGES3	http://www.reactome.org/cgi-bin/eventbrowser_st_id?ST_ID=R-HSA-3371511
Regulation of PTEN stability and activity	Reactome	R-HSA-8948751	2	68	0.0914808	0.229652	PSMA3|CSNK2B	http://www.reactome.org/cgi-bin/eventbrowser_st_id?ST_ID=R-HSA-8948751
Staphylococcus aureus infection	KEGG PATHWAY	hsa05150	2	68	0.0914808	0.229652	HLA-DQA1|HLA-DQA2	http://www.genome.jp/kegg-bin/show_pathway?hsa05150/hsa:3118%09red/hsa:3117%09red
Signaling by NOTCH	Reactome	R-HSA-157118	4	231	0.0919336	0.230191	PSMA3|PSEN1|DTX2|MAML1	http://www.reactome.org/cgi-bin/eventbrowser_st_id?ST_ID=R-HSA-157118
Thermogenesis	KEGG PATHWAY	hsa04714	4	231	0.0919336	0.230191	NDUFV3|NDUFS4|SOS2|FGFR1	http://www.genome.jp/kegg-bin/show_pathway?hsa04714/hsa:6655%09red/hsa:4731%09red/hsa:2260%09red/hsa:4724%09red
Clathrin-mediated endocytosis	Reactome	R-HSA-8856828	3	145	0.0927608	0.231674	PICALM|CBL|AP2B1	http://www.reactome.org/cgi-bin/eventbrowser_st_id?ST_ID=R-HSA-8856828
Neddylation	Reactome	R-HSA-8951664	4	232	0.0930166	0.231674	PSMA3|COMMD1|CUL2|BTRC	http://www.reactome.org/cgi-bin/eventbrowser_st_id?ST_ID=R-HSA-8951664
Ras signaling pathway	KEGG PATHWAY	hsa04014	4	232	0.0930166	0.231674	GRIN1|RRAS2|SOS2|FGFR1	http://www.genome.jp/kegg-bin/show_pathway?hsa04014/hsa:6655%09red/hsa:22800%09red/hsa:2260%09red/hsa:2902%09red
Loss of Nlp from mitotic centrosomes	Reactome	R-HSA-380259	2	69	0.0937	0.231674	HAUS4|DYNLL1	http://www.reactome.org/cgi-bin/eventbrowser_st_id?ST_ID=R-HSA-380259
Loss of proteins required for interphase microtubule organization from the centrosome	Reactome	R-HSA-380284	2	69	0.0937	0.231674	HAUS4|DYNLL1	http://www.reactome.org/cgi-bin/eventbrowser_st_id?ST_ID=R-HSA-380284
Renal cell carcinoma	KEGG PATHWAY	hsa05211	2	69	0.0937	0.231674	SOS2|CUL2	http://www.genome.jp/kegg-bin/show_pathway?hsa05211/hsa:6655%09red/hsa:8453%09red
RAF/MAP kinase cascade	Reactome	R-HSA-5673001	4	234	0.0952007	0.231674	PSMA3|GRIN1|PTPRA|LAMTOR3	http://www.reactome.org/cgi-bin/eventbrowser_st_id?ST_ID=R-HSA-5673001
Mitotic G1-G1/S phases	Reactome	R-HSA-453279	3	147	0.0956203	0.231674	POLA2|MYBL2|PSMA3	http://www.reactome.org/cgi-bin/eventbrowser_st_id?ST_ID=R-HSA-453279
Metabolism of steroids	Reactome	R-HSA-8957322	3	147	0.0956203	0.231674	NCOA1|ACACA|GGPS1	http://www.reactome.org/cgi-bin/eventbrowser_st_id?ST_ID=R-HSA-8957322
Breast cancer	KEGG PATHWAY	hsa05224	3	147	0.0956203	0.231674	NCOA1|SOS2|FGFR1	http://www.genome.jp/kegg-bin/show_pathway?hsa05224/hsa:6655%09red/hsa:8648%09red/hsa:2260%09red
RIG-I-like receptor signaling pathway	KEGG PATHWAY	hsa04622	2	70	0.0959347	0.231674	IFNA10|IFNA7	http://www.genome.jp/kegg-bin/show_pathway?hsa04622/hsa:3446%09red/hsa:3444%09red
WNT5A-dependent internalization of FZD2, FZD5 and ROR2	Reactome	R-HSA-5140745	1	13	0.096677	0.231674	AP2B1	http://www.reactome.org/cgi-bin/eventbrowser_st_id?ST_ID=R-HSA-5140745
Inhibition of replication initiation of damaged DNA by RB1/E2F1	Reactome	R-HSA-113501	1	13	0.096677	0.231674	POLA2	http://www.reactome.org/cgi-bin/eventbrowser_st_id?ST_ID=R-HSA-113501
Regulation of KIT signaling	Reactome	R-HSA-1433559	1	13	0.096677	0.231674	CBL	http://www.reactome.org/cgi-bin/eventbrowser_st_id?ST_ID=R-HSA-1433559
Non-homologous end-joining	KEGG PATHWAY	hsa03450	1	13	0.096677	0.231674	XRCC4	http://www.genome.jp/kegg-bin/show_pathway?hsa03450/hsa:7518%09red
DNA Repair	Reactome	R-HSA-73894	5	331	0.0982009	0.232374	ASCC3|GTF2H4|RAD51C|XRCC4|TCEA1	http://www.reactome.org/cgi-bin/eventbrowser_st_id?ST_ID=R-HSA-73894
Estrogen-dependent gene expression	Reactome	R-HSA-9018519	3	149	0.0985155	0.232374	PTGES3|NCOA1|NRIP1	http://www.reactome.org/cgi-bin/eventbrowser_st_id?ST_ID=R-HSA-9018519
AURKA Activation by TPX2	Reactome	R-HSA-8854518	2	72	0.100449	0.232374	HAUS4|DYNLL1	http://www.reactome.org/cgi-bin/eventbrowser_st_id?ST_ID=R-HSA-8854518
Adherens junction	KEGG PATHWAY	hsa04520	2	72	0.100449	0.232374	CSNK2B|FGFR1	http://www.genome.jp/kegg-bin/show_pathway?hsa04520/hsa:2260%09red/hsa:1460%09red
MAPK1/MAPK3 signaling	Reactome	R-HSA-5684996	4	239	0.100766	0.232374	PSMA3|GRIN1|PTPRA|LAMTOR3	http://www.reactome.org/cgi-bin/eventbrowser_st_id?ST_ID=R-HSA-5684996
Developmental Biology	Reactome	R-HSA-1266738	12	1082	0.10208	0.232374	NCOA1|NCBP1|MAML1|MED13L|PSEN1|AP2B1|PSMA3|PTPRA|GRIN1|CSNK2B|CUL2|SOS2	http://www.reactome.org/cgi-bin/eventbrowser_st_id?ST_ID=R-HSA-1266738
Removal of the Flap Intermediate	Reactome	R-HSA-69166	1	14	0.103215	0.232374	POLA2	http://www.reactome.org/cgi-bin/eventbrowser_st_id?ST_ID=R-HSA-69166
Spry regulation of FGF signaling	Reactome	R-HSA-1295596	1	14	0.103215	0.232374	CBL	http://www.reactome.org/cgi-bin/eventbrowser_st_id?ST_ID=R-HSA-1295596
Tryptophan catabolism	Reactome	R-HSA-71240	1	14	0.103215	0.232374	SLC3A2	http://www.reactome.org/cgi-bin/eventbrowser_st_id?ST_ID=R-HSA-71240
Activation of RAC1	Reactome	R-HSA-428540	1	14	0.103215	0.232374	SOS2	http://www.reactome.org/cgi-bin/eventbrowser_st_id?ST_ID=R-HSA-428540
Constitutive Signaling by EGFRvIII	Reactome	R-HSA-5637810	1	14	0.103215	0.232374	CBL	http://www.reactome.org/cgi-bin/eventbrowser_st_id?ST_ID=R-HSA-5637810
Mitotic Telophase/Cytokinesis	Reactome	R-HSA-68884	1	14	0.103215	0.232374	PDS5A	http://www.reactome.org/cgi-bin/eventbrowser_st_id?ST_ID=R-HSA-68884
Retrograde neurotrophin signalling	Reactome	R-HSA-177504	1	14	0.103215	0.232374	AP2B1	http://www.reactome.org/cgi-bin/eventbrowser_st_id?ST_ID=R-HSA-177504
Interleukin-15 signaling	Reactome	R-HSA-8983432	1	14	0.103215	0.232374	SOS2	http://www.reactome.org/cgi-bin/eventbrowser_st_id?ST_ID=R-HSA-8983432
RUNX3 regulates NOTCH signaling	Reactome	R-HSA-8941856	1	14	0.103215	0.232374	MAML1	http://www.reactome.org/cgi-bin/eventbrowser_st_id?ST_ID=R-HSA-8941856
Polymerase switching on the C-strand of the telomere	Reactome	R-HSA-174411	1	14	0.103215	0.232374	POLA2	http://www.reactome.org/cgi-bin/eventbrowser_st_id?ST_ID=R-HSA-174411
Import of palmitoyl-CoA into the mitochondrial matrix	Reactome	R-HSA-200425	1	14	0.103215	0.232374	ACACA	http://www.reactome.org/cgi-bin/eventbrowser_st_id?ST_ID=R-HSA-200425
Leading Strand Synthesis	Reactome	R-HSA-69109	1	14	0.103215	0.232374	POLA2	http://www.reactome.org/cgi-bin/eventbrowser_st_id?ST_ID=R-HSA-69109
YAP1- and WWTR1 (TAZ)-stimulated gene expression	Reactome	R-HSA-2032785	1	14	0.103215	0.232374	TEAD1	http://www.reactome.org/cgi-bin/eventbrowser_st_id?ST_ID=R-HSA-2032785
InlB-mediated entry of Listeria monocytogenes into host cell	Reactome	R-HSA-8875360	1	14	0.103215	0.232374	CBL	http://www.reactome.org/cgi-bin/eventbrowser_st_id?ST_ID=R-HSA-8875360
Early Phase of HIV Life Cycle	Reactome	R-HSA-162594	1	14	0.103215	0.232374	XRCC4	http://www.reactome.org/cgi-bin/eventbrowser_st_id?ST_ID=R-HSA-162594
Signaling by EGFRvIII in Cancer	Reactome	R-HSA-5637812	1	14	0.103215	0.232374	CBL	http://www.reactome.org/cgi-bin/eventbrowser_st_id?ST_ID=R-HSA-5637812
Prolactin receptor signaling	Reactome	R-HSA-1170546	1	14	0.103215	0.232374	BTRC	http://www.reactome.org/cgi-bin/eventbrowser_st_id?ST_ID=R-HSA-1170546
Polymerase switching	Reactome	R-HSA-69091	1	14	0.103215	0.232374	POLA2	http://www.reactome.org/cgi-bin/eventbrowser_st_id?ST_ID=R-HSA-69091
Reduction of cytosolic Ca++ levels	Reactome	R-HSA-418359	1	14	0.103215	0.232374	ATP2B1	http://www.reactome.org/cgi-bin/eventbrowser_st_id?ST_ID=R-HSA-418359
Cellular response to hypoxia	Reactome	R-HSA-1234174	2	74	0.105022	0.235711	PSMA3|CUL2	http://www.reactome.org/cgi-bin/eventbrowser_st_id?ST_ID=R-HSA-1234174
Leishmaniasis	KEGG PATHWAY	hsa05140	2	74	0.105022	0.235711	HLA-DQA1|HLA-DQA2	http://www.genome.jp/kegg-bin/show_pathway?hsa05140/hsa:3118%09red/hsa:3117%09red
Inositol phosphate metabolism	KEGG PATHWAY	hsa00562	2	74	0.105022	0.235711	MTMR3|MTMR2	http://www.genome.jp/kegg-bin/show_pathway?hsa00562/hsa:8897%09red/hsa:8898%09red
Protein localization	Reactome	R-HSA-9609507	3	156	0.108921	0.237232	STX5|IDE|BAG6	http://www.reactome.org/cgi-bin/eventbrowser_st_id?ST_ID=R-HSA-9609507
Cell death signalling via NRAGE, NRIF and NADE	Reactome	R-HSA-204998	2	76	0.10965	0.237232	PSEN1|SOS2	http://www.reactome.org/cgi-bin/eventbrowser_st_id?ST_ID=R-HSA-204998
Chronic myeloid leukemia	KEGG PATHWAY	hsa05220	2	76	0.10965	0.237232	SOS2|CBL	http://www.genome.jp/kegg-bin/show_pathway?hsa05220/hsa:6655%09red/hsa:867%09red
guanosine nucleotides de novo biosynthesis	BioCyc	PWY-7228	1	15	0.109706	0.237232	GMPS	http://biocyc.org/HUMAN/NEW-IMAGE?type=NIL&object=PWY-7228
mRNA decay by 5' to 3' exoribonuclease	Reactome	R-HSA-430039	1	15	0.109706	0.237232	LSM2	http://www.reactome.org/cgi-bin/eventbrowser_st_id?ST_ID=R-HSA-430039
IRAK1 recruits IKK complex upon TLR7/8 or 9 stimulation	Reactome	R-HSA-975144	1	15	0.109706	0.237232	PELI2	http://www.reactome.org/cgi-bin/eventbrowser_st_id?ST_ID=R-HSA-975144
Anchoring fibril formation	Reactome	R-HSA-2214320	1	15	0.109706	0.237232	LAMA3	http://www.reactome.org/cgi-bin/eventbrowser_st_id?ST_ID=R-HSA-2214320
WNT5A-dependent internalization of FZD4	Reactome	R-HSA-5099900	1	15	0.109706	0.237232	AP2B1	http://www.reactome.org/cgi-bin/eventbrowser_st_id?ST_ID=R-HSA-5099900
IRAK1 recruits IKK complex	Reactome	R-HSA-937039	1	15	0.109706	0.237232	PELI2	http://www.reactome.org/cgi-bin/eventbrowser_st_id?ST_ID=R-HSA-937039
Processive synthesis on the lagging strand	Reactome	R-HSA-69183	1	15	0.109706	0.237232	POLA2	http://www.reactome.org/cgi-bin/eventbrowser_st_id?ST_ID=R-HSA-69183
Synthesis of bile acids and bile salts via 27-hydroxycholesterol	Reactome	R-HSA-193807	1	15	0.109706	0.237232	NCOA1	http://www.reactome.org/cgi-bin/eventbrowser_st_id?ST_ID=R-HSA-193807
Nucleobase biosynthesis	Reactome	R-HSA-8956320	1	15	0.109706	0.237232	GMPS	http://www.reactome.org/cgi-bin/eventbrowser_st_id?ST_ID=R-HSA-8956320
@@mRNA decay by 3' to 5' exoribonuclease	Reactome	R-HSA-429958	1	16	0.11615	0.240247	TTC37	http://www.reactome.org/cgi-bin/eventbrowser_st_id?ST_ID=R-HSA-429958
Signaling by MET	Reactome	R-HSA-6806834	2	77	0.111984	0.240247	LAMA3|CBL	http://www.reactome.org/cgi-bin/eventbrowser_st_id?ST_ID=R-HSA-6806834
Regulation of TP53 Activity	Reactome	R-HSA-5633007	3	159	0.113507	0.240247	RICTOR|CSNK2B|PRMT5	http://www.reactome.org/cgi-bin/eventbrowser_st_id?ST_ID=R-HSA-5633007
DDX58/IFIH1-mediated induction of interferon-alpha/beta	Reactome	R-HSA-168928	2	78	0.114331	0.240247	IFNA10|IFNA7	http://www.reactome.org/cgi-bin/eventbrowser_st_id?ST_ID=R-HSA-168928
S Phase	Reactome	R-HSA-69242	3	160	0.115051	0.240247	POLA2|PDS5A|PSMA3	http://www.reactome.org/cgi-bin/eventbrowser_st_id?ST_ID=R-HSA-69242
Cellular senescence	KEGG PATHWAY	hsa04218	3	160	0.115051	0.240247	BTRC|MYBL2|RRAS2	http://www.genome.jp/kegg-bin/show_pathway?hsa04218/hsa:8945%09red/hsa:22800%09red/hsa:4605%09red
Wnt signaling pathway	KEGG PATHWAY	hsa04310	3	160	0.115051	0.240247	PSEN1|BTRC|CSNK2B	http://www.genome.jp/kegg-bin/show_pathway?hsa04310/hsa:8945%09red/hsa:5663%09red/hsa:1460%09red
FLT3 Signaling	Reactome	R-HSA-9607240	4	252	0.115915	0.240247	PSMA3|GRIN1|PTPRA|LAMTOR3	http://www.reactome.org/cgi-bin/eventbrowser_st_id?ST_ID=R-HSA-9607240
Transcription of E2F targets under negative control by p107 (RBL1) and p130 (RBL2) in complex with HDAC1	Reactome	R-HSA-1362300	1	16	0.11615	0.240247	MYBL2	http://www.reactome.org/cgi-bin/eventbrowser_st_id?ST_ID=R-HSA-1362300
Regulation of gene expression in late stage (branching morphogenesis) pancreatic bud precursor cells	Reactome	R-HSA-210744	1	16	0.11615	0.240247	MAML1	http://www.reactome.org/cgi-bin/eventbrowser_st_id?ST_ID=R-HSA-210744
NRIF signals cell death from the nucleus	Reactome	R-HSA-205043	1	16	0.11615	0.240247	PSEN1	http://www.reactome.org/cgi-bin/eventbrowser_st_id?ST_ID=R-HSA-205043
Polo-like kinase mediated events	Reactome	R-HSA-156711	1	16	0.11615	0.240247	MYBL2	http://www.reactome.org/cgi-bin/eventbrowser_st_id?ST_ID=R-HSA-156711
MAP3K8 (TPL2)-dependent MAPK1/3 activation	Reactome	R-HSA-5684264	1	16	0.11615	0.240247	BTRC	http://www.reactome.org/cgi-bin/eventbrowser_st_id?ST_ID=R-HSA-5684264
Formation of Senescence-Associated Heterochromatin Foci (SAHF)	Reactome	R-HSA-2559584	1	16	0.11615	0.240247	CABIN1	http://www.reactome.org/cgi-bin/eventbrowser_st_id?ST_ID=R-HSA-2559584
SUMOylation of DNA methylation proteins	Reactome	R-HSA-4655427	1	16	0.11615	0.240247	RNF2	http://www.reactome.org/cgi-bin/eventbrowser_st_id?ST_ID=R-HSA-4655427
Synthesis of PIPs at the early endosome membrane	Reactome	R-HSA-1660516	1	16	0.11615	0.240247	MTMR2	http://www.reactome.org/cgi-bin/eventbrowser_st_id?ST_ID=R-HSA-1660516
Recycling of bile acids and salts	Reactome	R-HSA-159418	1	16	0.11615	0.240247	NCOA1	http://www.reactome.org/cgi-bin/eventbrowser_st_id?ST_ID=R-HSA-159418
RMTs methylate histone arginines	Reactome	R-HSA-3214858	2	79	0.11669	0.240508	PRMT5|PBRM1	http://www.reactome.org/cgi-bin/eventbrowser_st_id?ST_ID=R-HSA-3214858
Transcription-Coupled Nucleotide Excision Repair (TC-NER)	Reactome	R-HSA-6781827	2	79	0.11669	0.240508	GTF2H4|TCEA1	http://www.reactome.org/cgi-bin/eventbrowser_st_id?ST_ID=R-HSA-6781827
Regulation of APC/C activators between G1/S and early anaphase	Reactome	R-HSA-176408	2	79	0.11669	0.240508	PSMA3|BTRC	http://www.reactome.org/cgi-bin/eventbrowser_st_id?ST_ID=R-HSA-176408
Drug metabolism - other enzymes	KEGG PATHWAY	hsa00983	2	79	0.11669	0.240508	GSTA1|GMPS	http://www.genome.jp/kegg-bin/show_pathway?hsa00983/hsa:2938%09red/hsa:8833%09red
RNA degradation	KEGG PATHWAY	hsa03018	2	79	0.11669	0.240508	TTC37|LSM2	http://www.genome.jp/kegg-bin/show_pathway?hsa03018/hsa:57819%09red/hsa:9652%09red
Necroptosis	KEGG PATHWAY	hsa04217	3	162	0.118164	0.2432	IFNA10|PGAM5|IFNA7	http://www.genome.jp/kegg-bin/show_pathway?hsa04217/hsa:192111%09red/hsa:3444%09red/hsa:3446%09red
Jak-STAT signaling pathway	KEGG PATHWAY	hsa04630	3	162	0.118164	0.2432	IFNA10|IFNA7|SOS2	http://www.genome.jp/kegg-bin/show_pathway?hsa04630/hsa:6655%09red/hsa:3446%09red/hsa:3444%09red
Hepatitis B	KEGG PATHWAY	hsa05161	3	163	0.119732	0.245094	IFNA10|IFNA7|SOS2	http://www.genome.jp/kegg-bin/show_pathway?hsa05161/hsa:6655%09red/hsa:3446%09red/hsa:3444%09red
FCERI mediated NF-kB activation	Reactome	R-HSA-2871837	2	81	0.121446	0.245094	PSMA3|BTRC	http://www.reactome.org/cgi-bin/eventbrowser_st_id?ST_ID=R-HSA-2871837
Degradation of beta-catenin by the destruction complex	Reactome	R-HSA-195253	2	81	0.121446	0.245094	PSMA3|BTRC	http://www.reactome.org/cgi-bin/eventbrowser_st_id?ST_ID=R-HSA-195253
Recruitment of mitotic centrosome proteins and complexes	Reactome	R-HSA-380270	2	81	0.121446	0.245094	HAUS4|DYNLL1	http://www.reactome.org/cgi-bin/eventbrowser_st_id?ST_ID=R-HSA-380270
Centrosome maturation	Reactome	R-HSA-380287	2	81	0.121446	0.245094	HAUS4|DYNLL1	http://www.reactome.org/cgi-bin/eventbrowser_st_id?ST_ID=R-HSA-380287
RIP-mediated NFkB activation via ZBP1	Reactome	R-HSA-1810476	1	17	0.122547	0.245094	DHX9	http://www.reactome.org/cgi-bin/eventbrowser_st_id?ST_ID=R-HSA-1810476
Vitamin B5 (pantothenate) metabolism	Reactome	R-HSA-199220	1	17	0.122547	0.245094	PANK3	http://www.reactome.org/cgi-bin/eventbrowser_st_id?ST_ID=R-HSA-199220
Synthesis of glycosylphosphatidylinositol (GPI)	Reactome	R-HSA-162710	1	17	0.122547	0.245094	PIGN	http://www.reactome.org/cgi-bin/eventbrowser_st_id?ST_ID=R-HSA-162710
Defective GALNT12 causes colorectal cancer 1 (CRCS1)	Reactome	R-HSA-5083636	1	17	0.122547	0.245094	MUC19	http://www.reactome.org/cgi-bin/eventbrowser_st_id?ST_ID=R-HSA-5083636
Defective GALNT3 causes familial hyperphosphatemic tumoral calcinosis (HFTC)	Reactome	R-HSA-5083625	1	17	0.122547	0.245094	MUC19	http://www.reactome.org/cgi-bin/eventbrowser_st_id?ST_ID=R-HSA-5083625
Protein processing in endoplasmic reticulum	KEGG PATHWAY	hsa04141	3	165	0.122891	0.245613	HSPA1A|UGGT1|HSPA1L	http://www.genome.jp/kegg-bin/show_pathway?hsa04141/hsa:3305%09red/hsa:56886%09red/hsa:3303%09red
Downstream signaling events of B Cell Receptor (BCR)	Reactome	R-HSA-1168372	2	82	0.123841	0.247002	PSMA3|BTRC	http://www.reactome.org/cgi-bin/eventbrowser_st_id?ST_ID=R-HSA-1168372
Integrin signalling pathway	PANTHER	P00034	3	166	0.124482	0.247939	MAP3K2|LAMA3|SOS2	http://www.pantherdb.org/pathway/pathwayDiagram.jsp?catAccession=P00034
Transcriptional regulation of white adipocyte differentiation	Reactome	R-HSA-381340	2	83	0.126248	0.250209	MED13L|NCOA1	http://www.reactome.org/cgi-bin/eventbrowser_st_id?ST_ID=R-HSA-381340
Hepatocellular carcinoma	KEGG PATHWAY	hsa05225	3	168	0.127687	0.250209	GSTA1|SOS2|PBRM1	http://www.genome.jp/kegg-bin/show_pathway?hsa05225/hsa:6655%09red/hsa:55193%09red/hsa:2938%09red
DNA Replication Pre-Initiation	Reactome	R-HSA-69002	2	84	0.128666	0.250209	POLA2|PSMA3	http://www.reactome.org/cgi-bin/eventbrowser_st_id?ST_ID=R-HSA-69002
D-myo-inositol-5-phosphate metabolism	BioCyc	PWY-6367	1	18	0.128898	0.250209	MTMR3	http://biocyc.org/HUMAN/NEW-IMAGE?type=NIL&object=PWY-6367
TCA cycle	BioCyc	PWY66-398	1	18	0.128898	0.250209	SUCLA2	http://biocyc.org/HUMAN/NEW-IMAGE?type=NIL&object=PWY66-398
RORA activates gene expression	Reactome	R-HSA-1368082	1	18	0.128898	0.250209	NCOA1	http://www.reactome.org/cgi-bin/eventbrowser_st_id?ST_ID=R-HSA-1368082
Constitutive Signaling by Ligand-Responsive EGFR Cancer Variants	Reactome	R-HSA-1236382	1	18	0.128898	0.250209	CBL	http://www.reactome.org/cgi-bin/eventbrowser_st_id?ST_ID=R-HSA-1236382
Defective C1GALT1C1 causes Tn polyagglutination syndrome (TNPS)	Reactome	R-HSA-5083632	1	18	0.128898	0.250209	MUC19	http://www.reactome.org/cgi-bin/eventbrowser_st_id?ST_ID=R-HSA-5083632
Signaling by Ligand-Responsive EGFR Variants in Cancer	Reactome	R-HSA-5637815	1	18	0.128898	0.250209	CBL	http://www.reactome.org/cgi-bin/eventbrowser_st_id?ST_ID=R-HSA-5637815
Fatty acid biosynthesis	KEGG PATHWAY	hsa00061	1	18	0.128898	0.250209	ACACA	http://www.genome.jp/kegg-bin/show_pathway?hsa00061/hsa:31%09red
Regulation of expression of SLITs and ROBOs	Reactome	R-HSA-9010553	3	169	0.1293	0.250821	PSMA3|NCBP1|CUL2	http://www.reactome.org/cgi-bin/eventbrowser_st_id?ST_ID=R-HSA-9010553
Toll Like Receptor 10 (TLR10) Cascade	Reactome	R-HSA-168142	2	85	0.131095	0.253119	BTRC|PELI2	http://www.reactome.org/cgi-bin/eventbrowser_st_id?ST_ID=R-HSA-168142
APC/C-mediated degradation of cell cycle proteins	Reactome	R-HSA-174143	2	85	0.131095	0.253119	PSMA3|BTRC	http://www.reactome.org/cgi-bin/eventbrowser_st_id?ST_ID=R-HSA-174143
Toll Like Receptor 5 (TLR5) Cascade	Reactome	R-HSA-168176	2	85	0.131095	0.253119	BTRC|PELI2	http://www.reactome.org/cgi-bin/eventbrowser_st_id?ST_ID=R-HSA-168176
Regulation of mitotic cell cycle	Reactome	R-HSA-453276	2	85	0.131095	0.253119	PSMA3|BTRC	http://www.reactome.org/cgi-bin/eventbrowser_st_id?ST_ID=R-HSA-453276
MyD88 cascade initiated on plasma membrane	Reactome	R-HSA-975871	2	85	0.131095	0.253119	BTRC|PELI2	http://www.reactome.org/cgi-bin/eventbrowser_st_id?ST_ID=R-HSA-975871
ErbB signaling pathway	KEGG PATHWAY	hsa04012	2	85	0.131095	0.253119	SOS2|CBL	http://www.genome.jp/kegg-bin/show_pathway?hsa04012/hsa:6655%09red/hsa:867%09red
ECM-receptor interaction	KEGG PATHWAY	hsa04512	2	86	0.133535	0.253791	SV2A|LAMA3	http://www.genome.jp/kegg-bin/show_pathway?hsa04512/hsa:9900%09red/hsa:3909%09red
3-phosphoinositide degradation	BioCyc	PWY-6368	1	19	0.135204	0.253791	MTMR3	http://biocyc.org/HUMAN/NEW-IMAGE?type=NIL&object=PWY-6368
Listeria monocytogenes entry into host cells	Reactome	R-HSA-8876384	1	19	0.135204	0.253791	CBL	http://www.reactome.org/cgi-bin/eventbrowser_st_id?ST_ID=R-HSA-8876384
Regulation of TP53 Activity through Methylation	Reactome	R-HSA-6804760	1	19	0.135204	0.253791	PRMT5	http://www.reactome.org/cgi-bin/eventbrowser_st_id?ST_ID=R-HSA-6804760
Signaling by FGFR2 IIIa TM	Reactome	R-HSA-8851708	1	19	0.135204	0.253791	NCBP1	http://www.reactome.org/cgi-bin/eventbrowser_st_id?ST_ID=R-HSA-8851708
LDL clearance	Reactome	R-HSA-8964038	1	19	0.135204	0.253791	AP2B1	http://www.reactome.org/cgi-bin/eventbrowser_st_id?ST_ID=R-HSA-8964038
Phase 4 - resting membrane potential	Reactome	R-HSA-5576886	1	19	0.135204	0.253791	KCNJ12	http://www.reactome.org/cgi-bin/eventbrowser_st_id?ST_ID=R-HSA-5576886
Acyl chain remodelling of PG	Reactome	R-HSA-1482925	1	19	0.135204	0.253791	LPGAT1	http://www.reactome.org/cgi-bin/eventbrowser_st_id?ST_ID=R-HSA-1482925
Processing of Intronless Pre-mRNAs	Reactome	R-HSA-77595	1	19	0.135204	0.253791	NCBP1	http://www.reactome.org/cgi-bin/eventbrowser_st_id?ST_ID=R-HSA-77595
Pantothenate and CoA biosynthesis	KEGG PATHWAY	hsa00770	1	19	0.135204	0.253791	PANK3	http://www.genome.jp/kegg-bin/show_pathway?hsa00770/hsa:79646%09red
The citric acid (TCA) cycle and respiratory electron transport	Reactome	R-HSA-1428517	3	173	0.135824	0.254791	NDUFV3|SUCLA2|NDUFS4	http://www.reactome.org/cgi-bin/eventbrowser_st_id?ST_ID=R-HSA-1428517
Class I MHC mediated antigen processing & presentation	Reactome	R-HSA-983169	5	370	0.137425	0.257294	HERC1|PSMA3|DCAF1|BTRC|CUL2	http://www.reactome.org/cgi-bin/eventbrowser_st_id?ST_ID=R-HSA-983169
Gap junction	KEGG PATHWAY	hsa04540	2	88	0.138444	0.258193	MAP3K2|SOS2	http://www.genome.jp/kegg-bin/show_pathway?hsa04540/hsa:6655%09red/hsa:10746%09red
RAB GEFs exchange GTP for GDP on RABs	Reactome	R-HSA-8876198	2	89	0.140913	0.258193	DENND1B|SBF2	http://www.reactome.org/cgi-bin/eventbrowser_st_id?ST_ID=R-HSA-8876198
Longevity regulating pathway	KEGG PATHWAY	hsa04211	2	89	0.140913	0.258193	RB1CC1|ATG13	http://www.genome.jp/kegg-bin/show_pathway?hsa04211/hsa:9776%09red/hsa:9821%09red
Hedgehog signaling pathway	PANTHER	P00025	1	20	0.141464	0.258193	BTRC	http://www.pantherdb.org/pathway/pathwayDiagram.jsp?catAccession=P00025
Signal transduction by L1	Reactome	R-HSA-445144	1	20	0.141464	0.258193	CSNK2B	http://www.reactome.org/cgi-bin/eventbrowser_st_id?ST_ID=R-HSA-445144
Lagging Strand Synthesis	Reactome	R-HSA-69186	1	20	0.141464	0.258193	POLA2	http://www.reactome.org/cgi-bin/eventbrowser_st_id?ST_ID=R-HSA-69186
NOTCH4 Intracellular Domain Regulates Transcription	Reactome	R-HSA-9013695	1	20	0.141464	0.258193	MAML1	http://www.reactome.org/cgi-bin/eventbrowser_st_id?ST_ID=R-HSA-9013695
Negative regulation of MET activity	Reactome	R-HSA-6807004	1	20	0.141464	0.258193	CBL	http://www.reactome.org/cgi-bin/eventbrowser_st_id?ST_ID=R-HSA-6807004
Nef-mediates down modulation of cell surface receptors by recruiting them to clathrin adapters	Reactome	R-HSA-164938	1	20	0.141464	0.258193	AP2B1	http://www.reactome.org/cgi-bin/eventbrowser_st_id?ST_ID=R-HSA-164938
Other interleukin signaling	Reactome	R-HSA-449836	4	275	0.144952	0.263083	PSMA3|GRIN1|PTPRA|LAMTOR3	http://www.reactome.org/cgi-bin/eventbrowser_st_id?ST_ID=R-HSA-449836
PCP/CE pathway	Reactome	R-HSA-4086400	2	91	0.14588	0.263083	PSMA3|AP2B1	http://www.reactome.org/cgi-bin/eventbrowser_st_id?ST_ID=R-HSA-4086400
mRNA surveillance pathway	KEGG PATHWAY	hsa03015	2	91	0.14588	0.263083	PPP2R2D|NCBP1	http://www.genome.jp/kegg-bin/show_pathway?hsa03015/hsa:55844%09red/hsa:4686%09red
Rheumatoid arthritis	KEGG PATHWAY	hsa05323	2	91	0.14588	0.263083	HLA-DQA1|HLA-DQA2	http://www.genome.jp/kegg-bin/show_pathway?hsa05323/hsa:3118%09red/hsa:3117%09red
Synaptic adhesion-like molecules	Reactome	R-HSA-8849932	1	21	0.147678	0.263083	GRIN1	http://www.reactome.org/cgi-bin/eventbrowser_st_id?ST_ID=R-HSA-8849932
Regulation of signaling by CBL	Reactome	R-HSA-912631	1	21	0.147678	0.263083	CBL	http://www.reactome.org/cgi-bin/eventbrowser_st_id?ST_ID=R-HSA-912631
Ras activation upon Ca2+ influx through NMDA receptor	Reactome	R-HSA-442982	1	21	0.147678	0.263083	GRIN1	http://www.reactome.org/cgi-bin/eventbrowser_st_id?ST_ID=R-HSA-442982
Mitochondrial tRNA aminoacylation	Reactome	R-HSA-379726	1	21	0.147678	0.263083	WARS2	http://www.reactome.org/cgi-bin/eventbrowser_st_id?ST_ID=R-HSA-379726
ZBP1(DAI) mediated induction of type I IFNs	Reactome	R-HSA-1606322	1	21	0.147678	0.263083	DHX9	http://www.reactome.org/cgi-bin/eventbrowser_st_id?ST_ID=R-HSA-1606322
ER Quality Control Compartment (ERQC)	Reactome	R-HSA-901032	1	21	0.147678	0.263083	UGGT1	http://www.reactome.org/cgi-bin/eventbrowser_st_id?ST_ID=R-HSA-901032
TRAF6 mediated induction of NFkB and MAP kinases upon TLR7/8 or 9 activation	Reactome	R-HSA-975138	2	92	0.148377	0.264004	BTRC|PELI2	http://www.reactome.org/cgi-bin/eventbrowser_st_id?ST_ID=R-HSA-975138
MAPK family signaling cascades	Reactome	R-HSA-5683057	4	278	0.148934	0.264832	PSMA3|GRIN1|PTPRA|LAMTOR3	http://www.reactome.org/cgi-bin/eventbrowser_st_id?ST_ID=R-HSA-5683057
Toll Like Receptor 7/8 (TLR7/8) Cascade	Reactome	R-HSA-168181	2	93	0.150883	0.266548	BTRC|PELI2	http://www.reactome.org/cgi-bin/eventbrowser_st_id?ST_ID=R-HSA-168181
Recruitment of NuMA to mitotic centrosomes	Reactome	R-HSA-380320	2	93	0.150883	0.266548	HAUS4|DYNLL1	http://www.reactome.org/cgi-bin/eventbrowser_st_id?ST_ID=R-HSA-380320
MyD88 dependent cascade initiated on endosome	Reactome	R-HSA-975155	2	93	0.150883	0.266548	BTRC|PELI2	http://www.reactome.org/cgi-bin/eventbrowser_st_id?ST_ID=R-HSA-975155
GnRH signaling pathway	KEGG PATHWAY	hsa04912	2	93	0.150883	0.266548	MAP3K2|SOS2	http://www.genome.jp/kegg-bin/show_pathway?hsa04912/hsa:6655%09red/hsa:10746%09red
glutathione-mediated detoxification	BioCyc	PWY-4061	1	22	0.153848	0.266548	GSTA1	http://biocyc.org/HUMAN/NEW-IMAGE?type=NIL&object=PWY-4061
NOTCH2 Activation and Transmission of Signal to the Nucleus	Reactome	R-HSA-2979096	1	22	0.153848	0.266548	PSEN1	http://www.reactome.org/cgi-bin/eventbrowser_st_id?ST_ID=R-HSA-2979096
Digestion	Reactome	R-HSA-8935690	1	22	0.153848	0.266548	MGA	http://www.reactome.org/cgi-bin/eventbrowser_st_id?ST_ID=R-HSA-8935690
Intrinsic Pathway of Fibrin Clot Formation	Reactome	R-HSA-140837	1	22	0.153848	0.266548	APC	http://www.reactome.org/cgi-bin/eventbrowser_st_id?ST_ID=R-HSA-140837
mTORC1-mediated signalling	Reactome	R-HSA-166208	1	22	0.153848	0.266548	LAMTOR3	http://www.reactome.org/cgi-bin/eventbrowser_st_id?ST_ID=R-HSA-166208
Unblocking of NMDA receptors, glutamate binding and activation	Reactome	R-HSA-438066	1	22	0.153848	0.266548	GRIN1	http://www.reactome.org/cgi-bin/eventbrowser_st_id?ST_ID=R-HSA-438066
Common Pathway of Fibrin Clot Formation	Reactome	R-HSA-140875	1	22	0.153848	0.266548	APC	http://www.reactome.org/cgi-bin/eventbrowser_st_id?ST_ID=R-HSA-140875
CD28 dependent PI3K/Akt signaling	Reactome	R-HSA-389357	1	22	0.153848	0.266548	RICTOR	http://www.reactome.org/cgi-bin/eventbrowser_st_id?ST_ID=R-HSA-389357
Citric acid cycle (TCA cycle)	Reactome	R-HSA-71403	1	22	0.153848	0.266548	SUCLA2	http://www.reactome.org/cgi-bin/eventbrowser_st_id?ST_ID=R-HSA-71403
Negative regulation of NMDA receptor-mediated neuronal transmission	Reactome	R-HSA-9617324	1	22	0.153848	0.266548	GRIN1	http://www.reactome.org/cgi-bin/eventbrowser_st_id?ST_ID=R-HSA-9617324
E2F mediated regulation of DNA replication	Reactome	R-HSA-113510	1	22	0.153848	0.266548	POLA2	http://www.reactome.org/cgi-bin/eventbrowser_st_id?ST_ID=R-HSA-113510
Defects in vitamin and cofactor metabolism	Reactome	R-HSA-3296482	1	22	0.153848	0.266548	ACACA	http://www.reactome.org/cgi-bin/eventbrowser_st_id?ST_ID=R-HSA-3296482
Terpenoid backbone biosynthesis	KEGG PATHWAY	hsa00900	1	22	0.153848	0.266548	GGPS1	http://www.genome.jp/kegg-bin/show_pathway?hsa00900/hsa:9453%09red
Toll Like Receptor TLR6:TLR2 Cascade	Reactome	R-HSA-168188	2	95	0.155919	0.269492	BTRC|PELI2	http://www.reactome.org/cgi-bin/eventbrowser_st_id?ST_ID=R-HSA-168188
MyD88:MAL(TIRAP) cascade initiated on plasma membrane	Reactome	R-HSA-166058	2	95	0.155919	0.269492	BTRC|PELI2	http://www.reactome.org/cgi-bin/eventbrowser_st_id?ST_ID=R-HSA-166058
Synthesis of bile acids and bile salts via 7alpha-hydroxycholesterol	Reactome	R-HSA-193368	1	23	0.159974	0.271488	NCOA1	http://www.reactome.org/cgi-bin/eventbrowser_st_id?ST_ID=R-HSA-193368
Abortive elongation of HIV-1 transcript in the absence of Tat	Reactome	R-HSA-167242	1	23	0.159974	0.271488	NCBP1	http://www.reactome.org/cgi-bin/eventbrowser_st_id?ST_ID=R-HSA-167242
Negative regulation of FGFR3 signaling	Reactome	R-HSA-5654732	1	23	0.159974	0.271488	CBL	http://www.reactome.org/cgi-bin/eventbrowser_st_id?ST_ID=R-HSA-5654732
Long-term potentiation	Reactome	R-HSA-9620244	1	23	0.159974	0.271488	GRIN1	http://www.reactome.org/cgi-bin/eventbrowser_st_id?ST_ID=R-HSA-9620244
BBSome-mediated cargo-targeting to cilium	Reactome	R-HSA-5620922	1	23	0.159974	0.271488	BBS5	http://www.reactome.org/cgi-bin/eventbrowser_st_id?ST_ID=R-HSA-5620922
Protein export	KEGG PATHWAY	hsa03060	1	23	0.159974	0.271488	SRP19	http://www.genome.jp/kegg-bin/show_pathway?hsa03060/hsa:6728%09red
p75 NTR receptor-mediated signalling	Reactome	R-HSA-193704	2	97	0.160987	0.272411	PSEN1|SOS2	http://www.reactome.org/cgi-bin/eventbrowser_st_id?ST_ID=R-HSA-193704
Toll Like Receptor 9 (TLR9) Cascade	Reactome	R-HSA-168138	2	97	0.160987	0.272411	BTRC|PELI2	http://www.reactome.org/cgi-bin/eventbrowser_st_id?ST_ID=R-HSA-168138
Prostate cancer	KEGG PATHWAY	hsa05215	2	97	0.160987	0.272411	SOS2|FGFR1	http://www.genome.jp/kegg-bin/show_pathway?hsa05215/hsa:6655%09red/hsa:2260%09red
Hematopoietic cell lineage	KEGG PATHWAY	hsa04640	2	97	0.160987	0.272411	HLA-DQA1|HLA-DQA2	http://www.genome.jp/kegg-bin/show_pathway?hsa04640/hsa:3118%09red/hsa:3117%09red
Toll Like Receptor 2 (TLR2) Cascade	Reactome	R-HSA-181438	2	98	0.163532	0.276234	BTRC|PELI2	http://www.reactome.org/cgi-bin/eventbrowser_st_id?ST_ID=R-HSA-181438
Toll Like Receptor TLR1:TLR2 Cascade	Reactome	R-HSA-168179	2	98	0.163532	0.276234	BTRC|PELI2	http://www.reactome.org/cgi-bin/eventbrowser_st_id?ST_ID=R-HSA-168179
Pancreatic secretion	KEGG PATHWAY	hsa04972	2	98	0.163532	0.276234	ATP2B1|TPCN2	http://www.genome.jp/kegg-bin/show_pathway?hsa04972/hsa:490%09red/hsa:219931%09red
@@Cholesterol biosynthesis	Reactome	R-HSA-191273	1	24	0.166055	0.276522	GGPS1	http://www.reactome.org/cgi-bin/eventbrowser_st_id?ST_ID=R-HSA-191273
Cell Cycle Checkpoints	Reactome	R-HSA-69620	4	289	0.163884	0.276522	DYNLL1|CENPK|PSMA3|KIF18A	http://www.reactome.org/cgi-bin/eventbrowser_st_id?ST_ID=R-HSA-69620
superpathway of cholesterol biosynthesis	BioCyc	PWY66-5	1	24	0.166055	0.276522	GGPS1	http://biocyc.org/HUMAN/NEW-IMAGE?type=NIL&object=PWY66-5
Metabotropic glutamate receptor group I pathway	PANTHER	P00041	1	24	0.166055	0.276522	GRIN1	http://www.pantherdb.org/pathway/pathwayDiagram.jsp?catAccession=P00041
Telomere C-strand (Lagging Strand) Synthesis	Reactome	R-HSA-174417	1	24	0.166055	0.276522	POLA2	http://www.reactome.org/cgi-bin/eventbrowser_st_id?ST_ID=R-HSA-174417
Termination of O-glycan biosynthesis	Reactome	R-HSA-977068	1	24	0.166055	0.276522	MUC19	http://www.reactome.org/cgi-bin/eventbrowser_st_id?ST_ID=R-HSA-977068
NOTCH3 Intracellular Domain Regulates Transcription	Reactome	R-HSA-9013508	1	24	0.166055	0.276522	MAML1	http://www.reactome.org/cgi-bin/eventbrowser_st_id?ST_ID=R-HSA-9013508
Signaling by EGFR in Cancer	Reactome	R-HSA-1643713	1	24	0.166055	0.276522	CBL	http://www.reactome.org/cgi-bin/eventbrowser_st_id?ST_ID=R-HSA-1643713
Interleukin-6 family signaling	Reactome	R-HSA-6783589	1	24	0.166055	0.276522	CBL	http://www.reactome.org/cgi-bin/eventbrowser_st_id?ST_ID=R-HSA-6783589
Role of phospholipids in phagocytosis	Reactome	R-HSA-2029485	1	24	0.166055	0.276522	PLPP5	http://www.reactome.org/cgi-bin/eventbrowser_st_id?ST_ID=R-HSA-2029485
CLEC7A (Dectin-1) signaling	Reactome	R-HSA-5607764	2	99	0.166085	0.276522	PSMA3|BTRC	http://www.reactome.org/cgi-bin/eventbrowser_st_id?ST_ID=R-HSA-5607764
Choline metabolism in cancer	KEGG PATHWAY	hsa05231	2	99	0.166085	0.276522	LYPLA1|SOS2	http://www.genome.jp/kegg-bin/show_pathway?hsa05231/hsa:6655%09red/hsa:10434%09red
Phosphatidylinositol signaling system	KEGG PATHWAY	hsa04070	2	99	0.166085	0.276522	MTMR3|MTMR2	http://www.genome.jp/kegg-bin/show_pathway?hsa04070/hsa:8897%09red/hsa:8898%09red
TNFR2 non-canonical NF-kB pathway	Reactome	R-HSA-5668541	2	100	0.168644	0.280461	PSMA3|BTRC	http://www.reactome.org/cgi-bin/eventbrowser_st_id?ST_ID=R-HSA-5668541
Respiratory electron transport	Reactome	R-HSA-611105	2	100	0.168644	0.280461	NDUFV3|NDUFS4	http://www.reactome.org/cgi-bin/eventbrowser_st_id?ST_ID=R-HSA-611105
Calcium signaling pathway	KEGG PATHWAY	hsa04020	3	193	0.170009	0.281677	ATP2B1|GRIN1|TPCN2	http://www.genome.jp/kegg-bin/show_pathway?hsa04020/hsa:490%09red/hsa:219931%09red/hsa:2902%09red
Signaling by TGF-beta family members	Reactome	R-HSA-9006936	2	101	0.17121	0.281677	AMHR2|CBL	http://www.reactome.org/cgi-bin/eventbrowser_st_id?ST_ID=R-HSA-9006936
COPI-mediated anterograde transport	Reactome	R-HSA-6807878	2	101	0.17121	0.281677	STX5|DYNLL1	http://www.reactome.org/cgi-bin/eventbrowser_st_id?ST_ID=R-HSA-6807878
Inhibition of voltage gated Ca2+ channels via Gbeta/gamma subunits	Reactome	R-HSA-997272	1	25	0.172093	0.281677	KCNJ12	http://www.reactome.org/cgi-bin/eventbrowser_st_id?ST_ID=R-HSA-997272
NOTCH3 Activation and Transmission of Signal to the Nucleus	Reactome	R-HSA-9013507	1	25	0.172093	0.281677	PSEN1	http://www.reactome.org/cgi-bin/eventbrowser_st_id?ST_ID=R-HSA-9013507
FGFR1 mutant receptor activation	Reactome	R-HSA-1839124	1	25	0.172093	0.281677	FGFR1	http://www.reactome.org/cgi-bin/eventbrowser_st_id?ST_ID=R-HSA-1839124
Constitutive Signaling by AKT1 E17K in Cancer	Reactome	R-HSA-5674400	1	25	0.172093	0.281677	RICTOR	http://www.reactome.org/cgi-bin/eventbrowser_st_id?ST_ID=R-HSA-5674400
Basigin interactions	Reactome	R-HSA-210991	1	25	0.172093	0.281677	SLC3A2	http://www.reactome.org/cgi-bin/eventbrowser_st_id?ST_ID=R-HSA-210991
Activation of G protein gated Potassium channels	Reactome	R-HSA-1296041	1	25	0.172093	0.281677	KCNJ12	http://www.reactome.org/cgi-bin/eventbrowser_st_id?ST_ID=R-HSA-1296041
G protein gated Potassium channels	Reactome	R-HSA-1296059	1	25	0.172093	0.281677	KCNJ12	http://www.reactome.org/cgi-bin/eventbrowser_st_id?ST_ID=R-HSA-1296059
Glycosylphosphatidylinositol (GPI)-anchor biosynthesis	KEGG PATHWAY	hsa00563	1	25	0.172093	0.281677	PIGN	http://www.genome.jp/kegg-bin/show_pathway?hsa00563/hsa:23556%09red
Extracellular matrix organization	Reactome	R-HSA-1474244	4	298	0.176501	0.288236	PSEN1|LAMA3|MFAP3|DDR1	http://www.reactome.org/cgi-bin/eventbrowser_st_id?ST_ID=R-HSA-1474244
Resolution of D-loop Structures through Synthesis-Dependent Strand Annealing (SDSA)	Reactome	R-HSA-5693554	1	26	0.178087	0.288236	RAD51C	http://www.reactome.org/cgi-bin/eventbrowser_st_id?ST_ID=R-HSA-5693554
The role of Nef in HIV-1 replication and disease pathogenesis	Reactome	R-HSA-164952	1	26	0.178087	0.288236	AP2B1	http://www.reactome.org/cgi-bin/eventbrowser_st_id?ST_ID=R-HSA-164952
Calnexin/calreticulin cycle	Reactome	R-HSA-901042	1	26	0.178087	0.288236	UGGT1	http://www.reactome.org/cgi-bin/eventbrowser_st_id?ST_ID=R-HSA-901042
Negative regulation of FGFR1 signaling	Reactome	R-HSA-5654726	1	26	0.178087	0.288236	CBL	http://www.reactome.org/cgi-bin/eventbrowser_st_id?ST_ID=R-HSA-5654726
Digestion and absorption	Reactome	R-HSA-8963743	1	26	0.178087	0.288236	MGA	http://www.reactome.org/cgi-bin/eventbrowser_st_id?ST_ID=R-HSA-8963743
Toll-like receptor signaling pathway	KEGG PATHWAY	hsa04620	2	104	0.178947	0.289305	IFNA10|IFNA7	http://www.genome.jp/kegg-bin/show_pathway?hsa04620/hsa:3446%09red/hsa:3444%09red
Phase I - Functionalization of compounds	Reactome	R-HSA-211945	2	105	0.181537	0.291998	PTGES3|NCOA1	http://www.reactome.org/cgi-bin/eventbrowser_st_id?ST_ID=R-HSA-211945
RNA Pol II CTD phosphorylation and interaction with CE	Reactome	R-HSA-77075	1	27	0.184037	0.291998	GTF2H4	http://www.reactome.org/cgi-bin/eventbrowser_st_id?ST_ID=R-HSA-77075
Mitophagy	Reactome	R-HSA-5205647	1	27	0.184037	0.291998	CSNK2B	http://www.reactome.org/cgi-bin/eventbrowser_st_id?ST_ID=R-HSA-5205647
G0 and Early G1	Reactome	R-HSA-1538133	1	27	0.184037	0.291998	MYBL2	http://www.reactome.org/cgi-bin/eventbrowser_st_id?ST_ID=R-HSA-1538133
Downregulation of ERBB2 signaling	Reactome	R-HSA-8863795	1	27	0.184037	0.291998	BDP1	http://www.reactome.org/cgi-bin/eventbrowser_st_id?ST_ID=R-HSA-8863795
Uptake and actions of bacterial toxins	Reactome	R-HSA-5339562	1	27	0.184037	0.291998	SV2A	http://www.reactome.org/cgi-bin/eventbrowser_st_id?ST_ID=R-HSA-5339562
Endogenous sterols	Reactome	R-HSA-211976	1	27	0.184037	0.291998	NCOA1	http://www.reactome.org/cgi-bin/eventbrowser_st_id?ST_ID=R-HSA-211976
Negative regulation of FGFR4 signaling	Reactome	R-HSA-5654733	1	27	0.184037	0.291998	CBL	http://www.reactome.org/cgi-bin/eventbrowser_st_id?ST_ID=R-HSA-5654733
Dectin-2 family	Reactome	R-HSA-5621480	1	27	0.184037	0.291998	MUC19	http://www.reactome.org/cgi-bin/eventbrowser_st_id?ST_ID=R-HSA-5621480
BMAL1:CLOCK,NPAS2 activates circadian gene expression	Reactome	R-HSA-1368108	1	27	0.184037	0.291998	NCOA1	http://www.reactome.org/cgi-bin/eventbrowser_st_id?ST_ID=R-HSA-1368108
RNA Pol II CTD phosphorylation and interaction with CE during HIV infection	Reactome	R-HSA-167160	1	27	0.184037	0.291998	GTF2H4	http://www.reactome.org/cgi-bin/eventbrowser_st_id?ST_ID=R-HSA-167160
Glucagon signaling pathway	KEGG PATHWAY	hsa04922	2	106	0.184134	0.291998	ACACA|PPP4R3B	http://www.genome.jp/kegg-bin/show_pathway?hsa04922/hsa:31%09red/hsa:57223%09red
Th17 cell differentiation	KEGG PATHWAY	hsa04659	2	107	0.186735	0.295317	HLA-DQA1|HLA-DQA2	http://www.genome.jp/kegg-bin/show_pathway?hsa04659/hsa:3118%09red/hsa:3117%09red
Post-translational protein phosphorylation	Reactome	R-HSA-8957275	2	108	0.189342	0.296196	AMTN|APC	http://www.reactome.org/cgi-bin/eventbrowser_st_id?ST_ID=R-HSA-8957275
De novo purine biosynthesis	PANTHER	P02738	1	28	0.189945	0.296196	GMPS	http://www.pantherdb.org/pathway/pathwayDiagram.jsp?catAccession=P02738
Processing of Capped Intronless Pre-mRNA	Reactome	R-HSA-75067	1	28	0.189945	0.296196	NCBP1	http://www.reactome.org/cgi-bin/eventbrowser_st_id?ST_ID=R-HSA-75067
Notch-HLH transcription pathway	Reactome	R-HSA-350054	1	28	0.189945	0.296196	MAML1	http://www.reactome.org/cgi-bin/eventbrowser_st_id?ST_ID=R-HSA-350054
Energy dependent regulation of mTOR by LKB1-AMPK	Reactome	R-HSA-380972	1	28	0.189945	0.296196	LAMTOR3	http://www.reactome.org/cgi-bin/eventbrowser_st_id?ST_ID=R-HSA-380972
Negative regulation of FGFR2 signaling	Reactome	R-HSA-5654727	1	28	0.189945	0.296196	CBL	http://www.reactome.org/cgi-bin/eventbrowser_st_id?ST_ID=R-HSA-5654727
Signaling by BMP	Reactome	R-HSA-201451	1	28	0.189945	0.296196	AMHR2	http://www.reactome.org/cgi-bin/eventbrowser_st_id?ST_ID=R-HSA-201451
Synthesis of PC	Reactome	R-HSA-1483191	1	28	0.189945	0.296196	CSNK2B	http://www.reactome.org/cgi-bin/eventbrowser_st_id?ST_ID=R-HSA-1483191
Signaling by the B Cell Receptor (BCR)	Reactome	R-HSA-983705	2	110	0.194571	0.30018	PSMA3|BTRC	http://www.reactome.org/cgi-bin/eventbrowser_st_id?ST_ID=R-HSA-983705
Chromosome Maintenance	Reactome	R-HSA-73886	2	110	0.194571	0.30018	POLA2|CENPK	http://www.reactome.org/cgi-bin/eventbrowser_st_id?ST_ID=R-HSA-73886
Insulin/IGF pathway-mitogen activated protein kinase kinase/MAP kinase cascade	PANTHER	P00032	1	29	0.19581	0.30018	SOS2	http://www.pantherdb.org/pathway/pathwayDiagram.jsp?catAccession=P00032
CREB1 phosphorylation through NMDA receptor-mediated activation of RAS signaling	Reactome	R-HSA-442742	1	29	0.19581	0.30018	GRIN1	http://www.reactome.org/cgi-bin/eventbrowser_st_id?ST_ID=R-HSA-442742
PIWI-interacting RNA (piRNA) biogenesis	Reactome	R-HSA-5601884	1	29	0.19581	0.30018	TDRD12	http://www.reactome.org/cgi-bin/eventbrowser_st_id?ST_ID=R-HSA-5601884
VEGFR2 mediated vascular permeability	Reactome	R-HSA-5218920	1	29	0.19581	0.30018	RICTOR	http://www.reactome.org/cgi-bin/eventbrowser_st_id?ST_ID=R-HSA-5218920
Hippo signaling pathway - multiple species	KEGG PATHWAY	hsa04392	1	29	0.19581	0.30018	TEAD1	http://www.genome.jp/kegg-bin/show_pathway?hsa04392/hsa:7003%09red
Nucleotide Excision Repair	Reactome	R-HSA-5696398	2	111	0.197192	0.302139	GTF2H4|TCEA1	http://www.reactome.org/cgi-bin/eventbrowser_st_id?ST_ID=R-HSA-5696398
Hedgehog 'off' state	Reactome	R-HSA-5610787	2	112	0.199817	0.304126	PSMA3|BTRC	http://www.reactome.org/cgi-bin/eventbrowser_st_id?ST_ID=R-HSA-5610787
Rap1 signaling pathway	KEGG PATHWAY	hsa04015	3	210	0.20078	0.304126	GRIN1|SIPA1L3|FGFR1	http://www.genome.jp/kegg-bin/show_pathway?hsa04015/hsa:23094%09red/hsa:2260%09red/hsa:2902%09red
General transcription regulation	PANTHER	P00023	1	30	0.201633	0.304126	GTF2H4	http://www.pantherdb.org/pathway/pathwayDiagram.jsp?catAccession=P00023
EGFR downregulation	Reactome	R-HSA-182971	1	30	0.201633	0.304126	CBL	http://www.reactome.org/cgi-bin/eventbrowser_st_id?ST_ID=R-HSA-182971
RNA Polymerase I Transcription Termination	Reactome	R-HSA-73863	1	30	0.201633	0.304126	GTF2H4	http://www.reactome.org/cgi-bin/eventbrowser_st_id?ST_ID=R-HSA-73863
MET activates PTK2 signaling	Reactome	R-HSA-8874081	1	30	0.201633	0.304126	LAMA3	http://www.reactome.org/cgi-bin/eventbrowser_st_id?ST_ID=R-HSA-8874081
Activation of BH3-only proteins	Reactome	R-HSA-114452	1	30	0.201633	0.304126	DYNLL1	http://www.reactome.org/cgi-bin/eventbrowser_st_id?ST_ID=R-HSA-114452
FGFR2 mutant receptor activation	Reactome	R-HSA-1839126	1	30	0.201633	0.304126	NCBP1	http://www.reactome.org/cgi-bin/eventbrowser_st_id?ST_ID=R-HSA-1839126
Laminin interactions	Reactome	R-HSA-3000157	1	30	0.201633	0.304126	LAMA3	http://www.reactome.org/cgi-bin/eventbrowser_st_id?ST_ID=R-HSA-3000157
Extension of Telomeres	Reactome	R-HSA-180786	1	30	0.201633	0.304126	POLA2	http://www.reactome.org/cgi-bin/eventbrowser_st_id?ST_ID=R-HSA-180786
Platelet calcium homeostasis	Reactome	R-HSA-418360	1	30	0.201633	0.304126	ATP2B1	http://www.reactome.org/cgi-bin/eventbrowser_st_id?ST_ID=R-HSA-418360
Nicotinate and nicotinamide metabolism	KEGG PATHWAY	hsa00760	1	30	0.201633	0.304126	NADSYN1	http://www.genome.jp/kegg-bin/show_pathway?hsa00760/hsa:55191%09red
Citrate cycle (TCA cycle)	KEGG PATHWAY	hsa00020	1	30	0.201633	0.304126	SUCLA2	http://www.genome.jp/kegg-bin/show_pathway?hsa00020/hsa:8803%09red
PPARA activates gene expression	Reactome	R-HSA-1989781	2	114	0.205081	0.308674	MED13L|NCOA1	http://www.reactome.org/cgi-bin/eventbrowser_st_id?ST_ID=R-HSA-1989781
Inwardly rectifying K+ channels	Reactome	R-HSA-1296065	1	31	0.207413	0.308674	KCNJ12	http://www.reactome.org/cgi-bin/eventbrowser_st_id?ST_ID=R-HSA-1296065
CD28 co-stimulation	Reactome	R-HSA-389356	1	31	0.207413	0.308674	RICTOR	http://www.reactome.org/cgi-bin/eventbrowser_st_id?ST_ID=R-HSA-389356
Nicotinate metabolism	Reactome	R-HSA-196807	1	31	0.207413	0.308674	NADSYN1	http://www.reactome.org/cgi-bin/eventbrowser_st_id?ST_ID=R-HSA-196807
TGF-beta receptor signaling activates SMADs	Reactome	R-HSA-2173789	1	31	0.207413	0.308674	CBL	http://www.reactome.org/cgi-bin/eventbrowser_st_id?ST_ID=R-HSA-2173789
Nuclear signaling by ERBB4	Reactome	R-HSA-1251985	1	31	0.207413	0.308674	PSEN1	http://www.reactome.org/cgi-bin/eventbrowser_st_id?ST_ID=R-HSA-1251985
Galactose metabolism	KEGG PATHWAY	hsa00052	1	31	0.207413	0.308674	MGA	http://www.genome.jp/kegg-bin/show_pathway?hsa00052/hsa:8972%09red
Circadian rhythm	KEGG PATHWAY	hsa04710	1	31	0.207413	0.308674	BTRC	http://www.genome.jp/kegg-bin/show_pathway?hsa04710/hsa:8945%09red
Regulation of lipid metabolism by Peroxisome proliferator-activated receptor alpha (PPARalpha)	Reactome	R-HSA-400206	2	115	0.207718	0.30881	MED13L|NCOA1	http://www.reactome.org/cgi-bin/eventbrowser_st_id?ST_ID=R-HSA-400206
cAMP signaling pathway	KEGG PATHWAY	hsa04024	3	214	0.208205	0.309218	ATP2B1|GRIN1|RRAS2	http://www.genome.jp/kegg-bin/show_pathway?hsa04024/hsa:490%09red/hsa:22800%09red/hsa:2902%09red
Regulation of actin cytoskeleton	KEGG PATHWAY	hsa04810	3	214	0.208205	0.309218	RRAS2|SOS2|FGFR1	http://www.genome.jp/kegg-bin/show_pathway?hsa04810/hsa:6655%09red/hsa:22800%09red/hsa:2260%09red
L1CAM interactions	Reactome	R-HSA-373760	2	117	0.213003	0.313358	CSNK2B|AP2B1	http://www.reactome.org/cgi-bin/eventbrowser_st_id?ST_ID=R-HSA-373760
Amino acid transport across the plasma membrane	Reactome	R-HSA-352230	1	32	0.213152	0.313358	SLC3A2	http://www.reactome.org/cgi-bin/eventbrowser_st_id?ST_ID=R-HSA-352230
Signaling by FGFR1 in disease	Reactome	R-HSA-5655302	1	32	0.213152	0.313358	FGFR1	http://www.reactome.org/cgi-bin/eventbrowser_st_id?ST_ID=R-HSA-5655302
Plasma lipoprotein clearance	Reactome	R-HSA-8964043	1	32	0.213152	0.313358	AP2B1	http://www.reactome.org/cgi-bin/eventbrowser_st_id?ST_ID=R-HSA-8964043
DNA strand elongation	Reactome	R-HSA-69190	1	32	0.213152	0.313358	POLA2	http://www.reactome.org/cgi-bin/eventbrowser_st_id?ST_ID=R-HSA-69190
Autophagy - other	KEGG PATHWAY	hsa04136	1	32	0.213152	0.313358	ATG13	http://www.genome.jp/kegg-bin/show_pathway?hsa04136/hsa:9776%09red
Synthesis of DNA	Reactome	R-HSA-69239	2	118	0.215651	0.31687	POLA2|PSMA3	http://www.reactome.org/cgi-bin/eventbrowser_st_id?ST_ID=R-HSA-69239
Neurotrophin signaling pathway	KEGG PATHWAY	hsa04722	2	119	0.218301	0.318188	PSEN1|SOS2	http://www.genome.jp/kegg-bin/show_pathway?hsa04722/hsa:6655%09red/hsa:5663%09red
Thyroid hormone signaling pathway	KEGG PATHWAY	hsa04919	2	119	0.218301	0.318188	MED13L|NCOA1	http://www.genome.jp/kegg-bin/show_pathway?hsa04919/hsa:8648%09red/hsa:23389%09red
Cargo concentration in the ER	Reactome	R-HSA-5694530	1	33	0.21885	0.318188	STX5	http://www.reactome.org/cgi-bin/eventbrowser_st_id?ST_ID=R-HSA-5694530
Activation of the pre-replicative complex	Reactome	R-HSA-68962	1	33	0.21885	0.318188	POLA2	http://www.reactome.org/cgi-bin/eventbrowser_st_id?ST_ID=R-HSA-68962
Synthesis of bile acids and bile salts	Reactome	R-HSA-192105	1	33	0.21885	0.318188	NCOA1	http://www.reactome.org/cgi-bin/eventbrowser_st_id?ST_ID=R-HSA-192105
Resolution of D-loop Structures through Holliday Junction Intermediates	Reactome	R-HSA-5693568	1	33	0.21885	0.318188	RAD51C	http://www.reactome.org/cgi-bin/eventbrowser_st_id?ST_ID=R-HSA-5693568
Signaling by FGFR3	Reactome	R-HSA-5654741	1	33	0.21885	0.318188	CBL	http://www.reactome.org/cgi-bin/eventbrowser_st_id?ST_ID=R-HSA-5654741
Apoptosis - multiple species	KEGG PATHWAY	hsa04215	1	33	0.21885	0.318188	SEPTIN4	http://www.genome.jp/kegg-bin/show_pathway?hsa04215/hsa:5414%09red
Biological oxidations	Reactome	R-HSA-211859	3	220	0.219455	0.318748	PTGES3|NCOA1|GSTA1	http://www.reactome.org/cgi-bin/eventbrowser_st_id?ST_ID=R-HSA-211859
AMPK signaling pathway	KEGG PATHWAY	hsa04152	2	120	0.220955	0.320766	PPP2R2D|ACACA	http://www.genome.jp/kegg-bin/show_pathway?hsa04152/hsa:31%09red/hsa:55844%09red
ESR-mediated signaling	Reactome	R-HSA-8939211	3	221	0.221343	0.321168	PTGES3|NCOA1|NRIP1	http://www.reactome.org/cgi-bin/eventbrowser_st_id?ST_ID=R-HSA-8939211
Signaling by WNT	Reactome	R-HSA-195721	4	329	0.22223	0.321578	PSMA3|BTRC|CSNK2B|AP2B1	http://www.reactome.org/cgi-bin/eventbrowser_st_id?ST_ID=R-HSA-195721
Pausing and recovery of Tat-mediated HIV elongation	Reactome	R-HSA-167238	1	34	0.224506	0.321578	TCEA1	http://www.reactome.org/cgi-bin/eventbrowser_st_id?ST_ID=R-HSA-167238
Tat-mediated HIV elongation arrest and recovery	Reactome	R-HSA-167243	1	34	0.224506	0.321578	TCEA1	http://www.reactome.org/cgi-bin/eventbrowser_st_id?ST_ID=R-HSA-167243
Resolution of D-Loop Structures	Reactome	R-HSA-5693537	1	34	0.224506	0.321578	RAD51C	http://www.reactome.org/cgi-bin/eventbrowser_st_id?ST_ID=R-HSA-5693537
SNARE interactions in vesicular transport	KEGG PATHWAY	hsa04130	1	34	0.224506	0.321578	STX5	http://www.genome.jp/kegg-bin/show_pathway?hsa04130/hsa:6811%09red
Human cytomegalovirus infection	KEGG PATHWAY	hsa05163	3	225	0.228924	0.32656	IFNA10|IFNA7|SOS2	http://www.genome.jp/kegg-bin/show_pathway?hsa05163/hsa:6655%09red/hsa:3446%09red/hsa:3444%09red
Respiratory electron transport, ATP synthesis by chemiosmotic coupling, and heat production by uncoupling proteins.	Reactome	R-HSA-163200	2	123	0.22893	0.32656	NDUFV3|NDUFS4	http://www.reactome.org/cgi-bin/eventbrowser_st_id?ST_ID=R-HSA-163200
N-glycan trimming in the ER and Calnexin/Calreticulin cycle	Reactome	R-HSA-532668	1	35	0.230122	0.32656	UGGT1	http://www.reactome.org/cgi-bin/eventbrowser_st_id?ST_ID=R-HSA-532668
Regulation of TP53 Degradation	Reactome	R-HSA-6804757	1	35	0.230122	0.32656	RICTOR	http://www.reactome.org/cgi-bin/eventbrowser_st_id?ST_ID=R-HSA-6804757
Prion diseases	KEGG PATHWAY	hsa05020	1	35	0.230122	0.32656	HSPA1A	http://www.genome.jp/kegg-bin/show_pathway?hsa05020/hsa:3303%09red
Regulation of Insulin-like Growth Factor (IGF) transport and uptake by Insulin-like Growth Factor Binding Proteins (IGFBPs)	Reactome	R-HSA-381426	2	125	0.234258	0.331232	AMTN|APC	http://www.reactome.org/cgi-bin/eventbrowser_st_id?ST_ID=R-HSA-381426
Signaling by FGFR4	Reactome	R-HSA-5654743	1	36	0.235697	0.331232	CBL	http://www.reactome.org/cgi-bin/eventbrowser_st_id?ST_ID=R-HSA-5654743
Pausing and recovery of HIV elongation	Reactome	R-HSA-167290	1	36	0.235697	0.331232	TCEA1	http://www.reactome.org/cgi-bin/eventbrowser_st_id?ST_ID=R-HSA-167290
HIV elongation arrest and recovery	Reactome	R-HSA-167287	1	36	0.235697	0.331232	TCEA1	http://www.reactome.org/cgi-bin/eventbrowser_st_id?ST_ID=R-HSA-167287
Regulation of TP53 Expression and Degradation	Reactome	R-HSA-6806003	1	36	0.235697	0.331232	RICTOR	http://www.reactome.org/cgi-bin/eventbrowser_st_id?ST_ID=R-HSA-6806003
Glutathione conjugation	Reactome	R-HSA-156590	1	36	0.235697	0.331232	GSTA1	http://www.reactome.org/cgi-bin/eventbrowser_st_id?ST_ID=R-HSA-156590
Alanine, aspartate and glutamate metabolism	KEGG PATHWAY	hsa00250	1	36	0.235697	0.331232	ASRGL1	http://www.genome.jp/kegg-bin/show_pathway?hsa00250/hsa:80150%09red
Starch and sucrose metabolism	KEGG PATHWAY	hsa00500	1	36	0.235697	0.331232	MGA	http://www.genome.jp/kegg-bin/show_pathway?hsa00500/hsa:8972%09red
DNA replication	KEGG PATHWAY	hsa03030	1	36	0.235697	0.331232	POLA2	http://www.genome.jp/kegg-bin/show_pathway?hsa03030/hsa:23649%09red
@@DNA Replication	Reactome	R-HSA-69306	2	126	0.236925	0.332795	POLA2|PSMA3	http://www.reactome.org/cgi-bin/eventbrowser_st_id?ST_ID=R-HSA-69306
Thyroid cancer	KEGG PATHWAY	hsa05216	1	37	0.241232	0.336727	TPR	http://www.genome.jp/kegg-bin/show_pathway?hsa05216/hsa:7175%09red
Toll Like Receptor 4 (TLR4) Cascade	Reactome	R-HSA-166016	2	128	0.242263	0.337898	BTRC|PELI2	http://www.reactome.org/cgi-bin/eventbrowser_st_id?ST_ID=R-HSA-166016
TCF dependent signaling in response to WNT	Reactome	R-HSA-201681	3	232	0.242304	0.337898	PSMA3|BTRC|CSNK2B	http://www.reactome.org/cgi-bin/eventbrowser_st_id?ST_ID=R-HSA-201681
@@Huntington disease	PANTHER	P00029	2	129	0.244934	0.341237	GRIN1|DYNLL1	http://www.pantherdb.org/pathway/pathwayDiagram.jsp?catAccession=P00029
Glycerophospholipid biosynthesis	Reactome	R-HSA-1483206	2	129	0.244934	0.341237	LPGAT1|CSNK2B	http://www.reactome.org/cgi-bin/eventbrowser_st_id?ST_ID=R-HSA-1483206
tRNA charging	BioCyc	TRNA-CHARGING-PWY	1	38	0.246727	0.341767	WARS2	http://biocyc.org/HUMAN/NEW-IMAGE?type=NIL&object=TRNA-CHARGING-PWY
Blood coagulation	PANTHER	P00011	1	38	0.246727	0.341767	APC	http://www.pantherdb.org/pathway/pathwayDiagram.jsp?catAccession=P00011
Transcriptional regulation by the AP-2 (TFAP2) family of transcription factors	Reactome	R-HSA-8864260	1	38	0.246727	0.341767	MYBL2	http://www.reactome.org/cgi-bin/eventbrowser_st_id?ST_ID=R-HSA-8864260
Molecules associated with elastic fibres	Reactome	R-HSA-2129379	1	38	0.246727	0.341767	MFAP3	http://www.reactome.org/cgi-bin/eventbrowser_st_id?ST_ID=R-HSA-2129379
Gene and protein expression by JAK-STAT signaling after Interleukin-12 stimulation	Reactome	R-HSA-8950505	1	38	0.246727	0.341767	HNRNPF	http://www.reactome.org/cgi-bin/eventbrowser_st_id?ST_ID=R-HSA-8950505
Class C/3 (Metabotropic glutamate/pheromone receptors)	Reactome	R-HSA-420499	1	38	0.246727	0.341767	TAS2R5	http://www.reactome.org/cgi-bin/eventbrowser_st_id?ST_ID=R-HSA-420499
Regulation of beta-cell development	Reactome	R-HSA-186712	1	38	0.246727	0.341767	MAML1	http://www.reactome.org/cgi-bin/eventbrowser_st_id?ST_ID=R-HSA-186712
Fc epsilon receptor (FCERI) signaling	Reactome	R-HSA-2454202	2	130	0.247606	0.342636	PSMA3|BTRC	http://www.reactome.org/cgi-bin/eventbrowser_st_id?ST_ID=R-HSA-2454202
G1/S Transition	Reactome	R-HSA-69206	2	130	0.247606	0.342636	POLA2|PSMA3	http://www.reactome.org/cgi-bin/eventbrowser_st_id?ST_ID=R-HSA-69206
@@Signaling by FGFR2 in disease	Reactome	R-HSA-5655253	1	39	0.252183	0.344554	NCBP1	http://www.reactome.org/cgi-bin/eventbrowser_st_id?ST_ID=R-HSA-5655253
Gamma carboxylation, hypusine formation and arylsulfatase activation	Reactome	R-HSA-163841	1	39	0.252183	0.344554	APC	http://www.reactome.org/cgi-bin/eventbrowser_st_id?ST_ID=R-HSA-163841
Carboxyterminal post-translational modifications of tubulin	Reactome	R-HSA-8955332	1	39	0.252183	0.344554	NICN1	http://www.reactome.org/cgi-bin/eventbrowser_st_id?ST_ID=R-HSA-8955332
mTOR signalling	Reactome	R-HSA-165159	1	39	0.252183	0.344554	LAMTOR3	http://www.reactome.org/cgi-bin/eventbrowser_st_id?ST_ID=R-HSA-165159
Presynaptic phase of homologous DNA pairing and strand exchange	Reactome	R-HSA-5693616	1	39	0.252183	0.344554	RAD51C	http://www.reactome.org/cgi-bin/eventbrowser_st_id?ST_ID=R-HSA-5693616
GABA B receptor activation	Reactome	R-HSA-977444	1	39	0.252183	0.344554	KCNJ12	http://www.reactome.org/cgi-bin/eventbrowser_st_id?ST_ID=R-HSA-977444
Formation of Fibrin Clot (Clotting Cascade)	Reactome	R-HSA-140877	1	39	0.252183	0.344554	APC	http://www.reactome.org/cgi-bin/eventbrowser_st_id?ST_ID=R-HSA-140877
Activation of GABAB receptors	Reactome	R-HSA-991365	1	39	0.252183	0.344554	KCNJ12	http://www.reactome.org/cgi-bin/eventbrowser_st_id?ST_ID=R-HSA-991365
Pyruvate metabolism	KEGG PATHWAY	hsa00620	1	39	0.252183	0.344554	ACACA	http://www.genome.jp/kegg-bin/show_pathway?hsa00620/hsa:31%09red
Oxidative phosphorylation	KEGG PATHWAY	hsa00190	2	133	0.255628	0.347375	NDUFV3|NDUFS4	http://www.genome.jp/kegg-bin/show_pathway?hsa00190/hsa:4731%09red/hsa:4724%09red
Systemic lupus erythematosus	KEGG PATHWAY	hsa05322	2	133	0.255628	0.347375	HLA-DQA1|HLA-DQA2	http://www.genome.jp/kegg-bin/show_pathway?hsa05322/hsa:3118%09red/hsa:3117%09red
Assembly and cell surface presentation of NMDA receptors	Reactome	R-HSA-9609736	1	40	0.257598	0.347375	GRIN1	http://www.reactome.org/cgi-bin/eventbrowser_st_id?ST_ID=R-HSA-9609736
MAP2K and MAPK activation	Reactome	R-HSA-5674135	1	40	0.257598	0.347375	LAMTOR3	http://www.reactome.org/cgi-bin/eventbrowser_st_id?ST_ID=R-HSA-5674135
MET promotes cell motility	Reactome	R-HSA-8875878	1	40	0.257598	0.347375	LAMA3	http://www.reactome.org/cgi-bin/eventbrowser_st_id?ST_ID=R-HSA-8875878
Signaling by SCF-KIT	Reactome	R-HSA-1433557	1	40	0.257598	0.347375	CBL	http://www.reactome.org/cgi-bin/eventbrowser_st_id?ST_ID=R-HSA-1433557
Ferroptosis	KEGG PATHWAY	hsa04216	1	40	0.257598	0.347375	SLC3A2	http://www.genome.jp/kegg-bin/show_pathway?hsa04216/hsa:6520%09red
Nicotine addiction	KEGG PATHWAY	hsa05033	1	40	0.257598	0.347375	GRIN1	http://www.genome.jp/kegg-bin/show_pathway?hsa05033/hsa:2902%09red
Cell surface interactions at the vascular wall	Reactome	R-HSA-202733	2	135	0.260978	0.351606	SLC3A2|APC	http://www.reactome.org/cgi-bin/eventbrowser_st_id?ST_ID=R-HSA-202733
EPHB-mediated forward signaling	Reactome	R-HSA-3928662	1	41	0.262975	0.351846	GRIN1	http://www.reactome.org/cgi-bin/eventbrowser_st_id?ST_ID=R-HSA-3928662
Dual Incision in GG-NER	Reactome	R-HSA-5696400	1	41	0.262975	0.351846	GTF2H4	http://www.reactome.org/cgi-bin/eventbrowser_st_id?ST_ID=R-HSA-5696400
Sphingolipid de novo biosynthesis	Reactome	R-HSA-1660661	1	41	0.262975	0.351846	SAMD8	http://www.reactome.org/cgi-bin/eventbrowser_st_id?ST_ID=R-HSA-1660661
Homologous recombination	KEGG PATHWAY	hsa03440	1	41	0.262975	0.351846	RAD51C	http://www.genome.jp/kegg-bin/show_pathway?hsa03440/hsa:5889%09red
@@Signaling by FGFR1	Reactome	R-HSA-5654736	1	42	0.268313	0.356523	CBL	http://www.reactome.org/cgi-bin/eventbrowser_st_id?ST_ID=R-HSA-5654736
tRNA Aminoacylation	Reactome	R-HSA-379724	1	42	0.268313	0.356523	WARS2	http://www.reactome.org/cgi-bin/eventbrowser_st_id?ST_ID=R-HSA-379724
Deactivation of the beta-catenin transactivating complex	Reactome	R-HSA-3769402	1	42	0.268313	0.356523	BTRC	http://www.reactome.org/cgi-bin/eventbrowser_st_id?ST_ID=R-HSA-3769402
Homologous DNA Pairing and Strand Exchange	Reactome	R-HSA-5693579	1	42	0.268313	0.356523	RAD51C	http://www.reactome.org/cgi-bin/eventbrowser_st_id?ST_ID=R-HSA-5693579
Bile acid and bile salt metabolism	Reactome	R-HSA-194068	1	42	0.268313	0.356523	NCOA1	http://www.reactome.org/cgi-bin/eventbrowser_st_id?ST_ID=R-HSA-194068
Cooperation of PDCL (PhLP1) and TRiC/CCT in G-protein beta folding	Reactome	R-HSA-6814122	1	42	0.268313	0.356523	CSNK2B	http://www.reactome.org/cgi-bin/eventbrowser_st_id?ST_ID=R-HSA-6814122
Retinoid metabolism and transport	Reactome	R-HSA-975634	1	43	0.273613	0.361413	APOM	http://www.reactome.org/cgi-bin/eventbrowser_st_id?ST_ID=R-HSA-975634
Formation of Incision Complex in GG-NER	Reactome	R-HSA-5696395	1	43	0.273613	0.361413	GTF2H4	http://www.reactome.org/cgi-bin/eventbrowser_st_id?ST_ID=R-HSA-5696395
Death Receptor Signalling	Reactome	R-HSA-73887	2	140	0.274357	0.362067	PSEN1|SOS2	http://www.reactome.org/cgi-bin/eventbrowser_st_id?ST_ID=R-HSA-73887
Degradation of the extracellular matrix	Reactome	R-HSA-1474228	2	140	0.274357	0.362067	PSEN1|LAMA3	http://www.reactome.org/cgi-bin/eventbrowser_st_id?ST_ID=R-HSA-1474228
Cardiac conduction	Reactome	R-HSA-5576891	2	141	0.277032	0.364768	ATP2B1|KCNJ12	http://www.reactome.org/cgi-bin/eventbrowser_st_id?ST_ID=R-HSA-5576891
Intra-Golgi traffic	Reactome	R-HSA-6811438	1	44	0.278874	0.365204	STX5	http://www.reactome.org/cgi-bin/eventbrowser_st_id?ST_ID=R-HSA-6811438
Interleukin-2 family signaling	Reactome	R-HSA-451927	1	44	0.278874	0.365204	SOS2	http://www.reactome.org/cgi-bin/eventbrowser_st_id?ST_ID=R-HSA-451927
Carbohydrate digestion and absorption	KEGG PATHWAY	hsa04973	1	44	0.278874	0.365204	MGA	http://www.genome.jp/kegg-bin/show_pathway?hsa04973/hsa:8972%09red
Vasopressin-regulated water reabsorption	KEGG PATHWAY	hsa04962	1	44	0.278874	0.365204	DYNLL1	http://www.genome.jp/kegg-bin/show_pathway?hsa04962/hsa:8655%09red
@@Parkinson disease	KEGG PATHWAY	hsa05012	2	142	0.279707	0.365799	NDUFV3|NDUFS4	http://www.genome.jp/kegg-bin/show_pathway?hsa05012/hsa:4731%09red/hsa:4724%09red
Metabolism of amino acids and derivatives	Reactome	R-HSA-71291	4	367	0.281832	0.368248	SLC3A2|PSMA3|ASRGL1|AMD1	http://www.reactome.org/cgi-bin/eventbrowser_st_id?ST_ID=R-HSA-71291
superpathway of tryptophan utilization	BioCyc	PWY66-401	1	45	0.284097	0.369047	NADSYN1	http://biocyc.org/HUMAN/NEW-IMAGE?type=NIL&object=PWY66-401
Ionotropic glutamate receptor pathway	PANTHER	P00037	1	45	0.284097	0.369047	GRIN1	http://www.pantherdb.org/pathway/pathwayDiagram.jsp?catAccession=P00037
Elastic fibre formation	Reactome	R-HSA-1566948	1	45	0.284097	0.369047	MFAP3	http://www.reactome.org/cgi-bin/eventbrowser_st_id?ST_ID=R-HSA-1566948
NOTCH1 Intracellular Domain Regulates Transcription	Reactome	R-HSA-2122947	1	45	0.284097	0.369047	MAML1	http://www.reactome.org/cgi-bin/eventbrowser_st_id?ST_ID=R-HSA-2122947
Proteasome	KEGG PATHWAY	hsa03050	1	45	0.284097	0.369047	PSMA3	http://www.genome.jp/kegg-bin/show_pathway?hsa03050/hsa:5684%09red
Basal transcription factors	KEGG PATHWAY	hsa03022	1	45	0.284097	0.369047	GTF2H4	http://www.genome.jp/kegg-bin/show_pathway?hsa03022/hsa:2968%09red
Beta-catenin independent WNT signaling	Reactome	R-HSA-3858494	2	144	0.285053	0.369792	PSMA3|AP2B1	http://www.reactome.org/cgi-bin/eventbrowser_st_id?ST_ID=R-HSA-3858494
RNA Polymerase I Transcription Initiation	Reactome	R-HSA-73762	1	46	0.289283	0.373775	GTF2H4	http://www.reactome.org/cgi-bin/eventbrowser_st_id?ST_ID=R-HSA-73762
Recycling pathway of L1	Reactome	R-HSA-437239	1	46	0.289283	0.373775	AP2B1	http://www.reactome.org/cgi-bin/eventbrowser_st_id?ST_ID=R-HSA-437239
Cell adhesion molecules (CAMs)	KEGG PATHWAY	hsa04514	2	146	0.290396	0.375046	HLA-DQA1|HLA-DQA2	http://www.genome.jp/kegg-bin/show_pathway?hsa04514/hsa:3118%09red/hsa:3117%09red
@@Hedgehog signaling pathway	KEGG PATHWAY	hsa04340	1	47	0.294431	0.376239	BTRC	http://www.genome.jp/kegg-bin/show_pathway?hsa04340/hsa:8945%09red
@@Nucleotide excision repair	KEGG PATHWAY	hsa03420	1	47	0.294431	0.376239	GTF2H4	http://www.genome.jp/kegg-bin/show_pathway?hsa03420/hsa:2968%09red
PI3 kinase pathway	PANTHER	P00048	1	47	0.294431	0.376239	SOS2	http://www.pantherdb.org/pathway/pathwayDiagram.jsp?catAccession=P00048
Transcription regulation by bZIP transcription factor	PANTHER	P00055	1	47	0.294431	0.376239	GTF2H4	http://www.pantherdb.org/pathway/pathwayDiagram.jsp?catAccession=P00055
Metabolism of fat-soluble vitamins	Reactome	R-HSA-6806667	1	47	0.294431	0.376239	APOM	http://www.reactome.org/cgi-bin/eventbrowser_st_id?ST_ID=R-HSA-6806667
Signaling by ERBB2	Reactome	R-HSA-1227986	1	47	0.294431	0.376239	BDP1	http://www.reactome.org/cgi-bin/eventbrowser_st_id?ST_ID=R-HSA-1227986
RNA Polymerase II Transcription Initiation	Reactome	R-HSA-75953	1	47	0.294431	0.376239	GTF2H4	http://www.reactome.org/cgi-bin/eventbrowser_st_id?ST_ID=R-HSA-75953
HIV Transcription Initiation	Reactome	R-HSA-167161	1	47	0.294431	0.376239	GTF2H4	http://www.reactome.org/cgi-bin/eventbrowser_st_id?ST_ID=R-HSA-167161
RNA Polymerase II Transcription Initiation And Promoter Clearance	Reactome	R-HSA-76042	1	47	0.294431	0.376239	GTF2H4	http://www.reactome.org/cgi-bin/eventbrowser_st_id?ST_ID=R-HSA-76042
RNA Polymerase II HIV Promoter Escape	Reactome	R-HSA-167162	1	47	0.294431	0.376239	GTF2H4	http://www.reactome.org/cgi-bin/eventbrowser_st_id?ST_ID=R-HSA-167162
Interleukin-12 signaling	Reactome	R-HSA-9020591	1	47	0.294431	0.376239	HNRNPF	http://www.reactome.org/cgi-bin/eventbrowser_st_id?ST_ID=R-HSA-9020591
RNA Polymerase II Transcription Pre-Initiation And Promoter Opening	Reactome	R-HSA-73779	1	47	0.294431	0.376239	GTF2H4	http://www.reactome.org/cgi-bin/eventbrowser_st_id?ST_ID=R-HSA-73779
Interleukin-3, Interleukin-5 and GM-CSF signaling	Reactome	R-HSA-512988	1	47	0.294431	0.376239	CBL	http://www.reactome.org/cgi-bin/eventbrowser_st_id?ST_ID=R-HSA-512988
RNA Polymerase II Promoter Escape	Reactome	R-HSA-73776	1	47	0.294431	0.376239	GTF2H4	http://www.reactome.org/cgi-bin/eventbrowser_st_id?ST_ID=R-HSA-73776
Signaling by Hedgehog	Reactome	R-HSA-5358351	2	148	0.295733	0.377405	PSMA3|BTRC	http://www.reactome.org/cgi-bin/eventbrowser_st_id?ST_ID=R-HSA-5358351
Phospholipase D signaling pathway	KEGG PATHWAY	hsa04072	2	148	0.295733	0.377405	RRAS2|SOS2	http://www.genome.jp/kegg-bin/show_pathway?hsa04072/hsa:6655%09red/hsa:22800%09red
Retrograde endocannabinoid signaling	KEGG PATHWAY	hsa04723	2	148	0.295733	0.377405	NDUFV3|NDUFS4	http://www.genome.jp/kegg-bin/show_pathway?hsa04723/hsa:4731%09red/hsa:4724%09red
Non-alcoholic fatty liver disease (NAFLD)	KEGG PATHWAY	hsa04932	2	149	0.2984	0.380473	NDUFV3|NDUFS4	http://www.genome.jp/kegg-bin/show_pathway?hsa04932/hsa:4731%09red/hsa:4724%09red
Adrenergic signaling in cardiomyocytes	KEGG PATHWAY	hsa04261	2	149	0.2984	0.380473	ATP2B1|PPP2R2D	http://www.genome.jp/kegg-bin/show_pathway?hsa04261/hsa:490%09red/hsa:55844%09red
superpathway of conversion of glucose to acetyl CoA and entry into the TCA cycle	BioCyc	PWY66-407	1	48	0.299542	0.380592	SUCLA2	http://biocyc.org/HUMAN/NEW-IMAGE?type=NIL&object=PWY66-407
Signaling by EGFR	Reactome	R-HSA-177929	1	48	0.299542	0.380592	CBL	http://www.reactome.org/cgi-bin/eventbrowser_st_id?ST_ID=R-HSA-177929
Cross-presentation of soluble exogenous antigens (endosomes)	Reactome	R-HSA-1236978	1	49	0.304616	0.384642	PSMA3	http://www.reactome.org/cgi-bin/eventbrowser_st_id?ST_ID=R-HSA-1236978
Regulation of activated PAK-2p34 by proteasome mediated degradation	Reactome	R-HSA-211733	1	49	0.304616	0.384642	PSMA3	http://www.reactome.org/cgi-bin/eventbrowser_st_id?ST_ID=R-HSA-211733
Cysteine and methionine metabolism	KEGG PATHWAY	hsa00270	1	49	0.304616	0.384642	AMD1	http://www.genome.jp/kegg-bin/show_pathway?hsa00270/hsa:262%09red
Cocaine addiction	KEGG PATHWAY	hsa05030	1	49	0.304616	0.384642	GRIN1	http://www.genome.jp/kegg-bin/show_pathway?hsa05030/hsa:2902%09red
Signaling by Nuclear Receptors	Reactome	R-HSA-9006931	3	264	0.304718	0.384642	PTGES3|NCOA1|NRIP1	http://www.reactome.org/cgi-bin/eventbrowser_st_id?ST_ID=R-HSA-9006931
Phagosome	KEGG PATHWAY	hsa04145	2	152	0.30639	0.386585	HLA-DQA1|HLA-DQA2	http://www.genome.jp/kegg-bin/show_pathway?hsa04145/hsa:3118%09red/hsa:3117%09red
Cadherin signaling pathway	PANTHER	P00012	2	153	0.30905	0.388674	PCDHB11|CSNK2B	http://www.pantherdb.org/pathway/pathwayDiagram.jsp?catAccession=P00012
Regulation of ornithine decarboxylase (ODC)	Reactome	R-HSA-350562	1	50	0.309654	0.388674	PSMA3	http://www.reactome.org/cgi-bin/eventbrowser_st_id?ST_ID=R-HSA-350562
Intrinsic Pathway for Apoptosis	Reactome	R-HSA-109606	1	50	0.309654	0.388674	DYNLL1	http://www.reactome.org/cgi-bin/eventbrowser_st_id?ST_ID=R-HSA-109606
Arginine and proline metabolism	KEGG PATHWAY	hsa00330	1	50	0.309654	0.388674	AMD1	http://www.genome.jp/kegg-bin/show_pathway?hsa00330/hsa:262%09red
Toll-like Receptor Cascades	Reactome	R-HSA-168898	2	154	0.311708	0.390577	BTRC|PELI2	http://www.reactome.org/cgi-bin/eventbrowser_st_id?ST_ID=R-HSA-168898
Ubiquitin-dependent degradation of Cyclin D	Reactome	R-HSA-75815	1	51	0.314655	0.391397	PSMA3	http://www.reactome.org/cgi-bin/eventbrowser_st_id?ST_ID=R-HSA-75815
p53-Independent G1/S DNA damage checkpoint	Reactome	R-HSA-69613	1	51	0.314655	0.391397	PSMA3	http://www.reactome.org/cgi-bin/eventbrowser_st_id?ST_ID=R-HSA-69613
p53-Independent DNA Damage Response	Reactome	R-HSA-69610	1	51	0.314655	0.391397	PSMA3	http://www.reactome.org/cgi-bin/eventbrowser_st_id?ST_ID=R-HSA-69610
Ubiquitin Mediated Degradation of Phosphorylated Cdc25A	Reactome	R-HSA-69601	1	51	0.314655	0.391397	PSMA3	http://www.reactome.org/cgi-bin/eventbrowser_st_id?ST_ID=R-HSA-69601
Cargo trafficking to the periciliary membrane	Reactome	R-HSA-5620920	1	51	0.314655	0.391397	BBS5	http://www.reactome.org/cgi-bin/eventbrowser_st_id?ST_ID=R-HSA-5620920
COPI-independent Golgi-to-ER retrograde traffic	Reactome	R-HSA-6811436	1	51	0.314655	0.391397	DYNLL1	http://www.reactome.org/cgi-bin/eventbrowser_st_id?ST_ID=R-HSA-6811436
Autodegradation of the E3 ubiquitin ligase COP1	Reactome	R-HSA-349425	1	51	0.314655	0.391397	PSMA3	http://www.reactome.org/cgi-bin/eventbrowser_st_id?ST_ID=R-HSA-349425
Amyotrophic lateral sclerosis (ALS)	KEGG PATHWAY	hsa05014	1	51	0.314655	0.391397	GRIN1	http://www.genome.jp/kegg-bin/show_pathway?hsa05014/hsa:2902%09red
Regulation of Apoptosis	Reactome	R-HSA-169911	1	52	0.31962	0.394865	PSMA3	http://www.reactome.org/cgi-bin/eventbrowser_st_id?ST_ID=R-HSA-169911
Signaling by PTK6	Reactome	R-HSA-8848021	1	52	0.31962	0.394865	CBL	http://www.reactome.org/cgi-bin/eventbrowser_st_id?ST_ID=R-HSA-8848021
Vif-mediated degradation of APOBEC3G	Reactome	R-HSA-180585	1	52	0.31962	0.394865	PSMA3	http://www.reactome.org/cgi-bin/eventbrowser_st_id?ST_ID=R-HSA-180585
Negative regulation of NOTCH4 signaling	Reactome	R-HSA-9604323	1	52	0.31962	0.394865	PSMA3	http://www.reactome.org/cgi-bin/eventbrowser_st_id?ST_ID=R-HSA-9604323
Signaling by Non-Receptor Tyrosine Kinases	Reactome	R-HSA-9006927	1	52	0.31962	0.394865	CBL	http://www.reactome.org/cgi-bin/eventbrowser_st_id?ST_ID=R-HSA-9006927
Angiogenesis	PANTHER	P00005	2	158	0.322316	0.397856	SOS2|FGFR1	http://www.pantherdb.org/pathway/pathwayDiagram.jsp?catAccession=P00005
Regulation of RUNX3 expression and activity	Reactome	R-HSA-8941858	1	53	0.324549	0.399255	PSMA3	http://www.reactome.org/cgi-bin/eventbrowser_st_id?ST_ID=R-HSA-8941858
FBXL7 down-regulates AURKA during mitotic entry and in early mitosis	Reactome	R-HSA-8854050	1	53	0.324549	0.399255	PSMA3	http://www.reactome.org/cgi-bin/eventbrowser_st_id?ST_ID=R-HSA-8854050
Mineral absorption	KEGG PATHWAY	hsa04978	1	53	0.324549	0.399255	ATP2B1	http://www.genome.jp/kegg-bin/show_pathway?hsa04978/hsa:490%09red
Golgi Associated Vesicle Biogenesis	Reactome	R-HSA-432722	1	54	0.329443	0.403564	PICALM	http://www.reactome.org/cgi-bin/eventbrowser_st_id?ST_ID=R-HSA-432722
Degradation of AXIN	Reactome	R-HSA-4641257	1	54	0.329443	0.403564	PSMA3	http://www.reactome.org/cgi-bin/eventbrowser_st_id?ST_ID=R-HSA-4641257
Pyruvate metabolism and Citric Acid (TCA) cycle	Reactome	R-HSA-71406	1	54	0.329443	0.403564	SUCLA2	http://www.reactome.org/cgi-bin/eventbrowser_st_id?ST_ID=R-HSA-71406
Intraflagellar transport	Reactome	R-HSA-5620924	1	54	0.329443	0.403564	DYNLL1	http://www.reactome.org/cgi-bin/eventbrowser_st_id?ST_ID=R-HSA-5620924
Fanconi anemia pathway	KEGG PATHWAY	hsa03460	1	54	0.329443	0.403564	RAD51C	http://www.genome.jp/kegg-bin/show_pathway?hsa03460/hsa:5889%09red
purine nucleotides de novo biosynthesis	BioCyc	PWY-841	1	55	0.334301	0.406427	GMPS	http://biocyc.org/HUMAN/NEW-IMAGE?type=NIL&object=PWY-841
superpathway of purine nucleotide salvage	BioCyc	PWY66-409	1	55	0.334301	0.406427	GMPS	http://biocyc.org/HUMAN/NEW-IMAGE?type=NIL&object=PWY66-409
Muscarinic acetylcholine receptor 1 and 3 signaling pathway	PANTHER	P00042	1	55	0.334301	0.406427	GRIN1	http://www.pantherdb.org/pathway/pathwayDiagram.jsp?catAccession=P00042
Signaling by ERBB4	Reactome	R-HSA-1236394	1	55	0.334301	0.406427	PSEN1	http://www.reactome.org/cgi-bin/eventbrowser_st_id?ST_ID=R-HSA-1236394
Stabilization of p53	Reactome	R-HSA-69541	1	55	0.334301	0.406427	PSMA3	http://www.reactome.org/cgi-bin/eventbrowser_st_id?ST_ID=R-HSA-69541
Hh mutants that don't undergo autocatalytic processing are degraded by ERAD	Reactome	R-HSA-5362768	1	55	0.334301	0.406427	PSMA3	http://www.reactome.org/cgi-bin/eventbrowser_st_id?ST_ID=R-HSA-5362768
Transcriptional activation of mitochondrial biogenesis	Reactome	R-HSA-2151201	1	55	0.334301	0.406427	NCOA1	http://www.reactome.org/cgi-bin/eventbrowser_st_id?ST_ID=R-HSA-2151201
Neurexins and neuroligins	Reactome	R-HSA-6794361	1	56	0.339124	0.410742	GRIN1	http://www.reactome.org/cgi-bin/eventbrowser_st_id?ST_ID=R-HSA-6794361
GABA receptor activation	Reactome	R-HSA-977443	1	56	0.339124	0.410742	KCNJ12	http://www.reactome.org/cgi-bin/eventbrowser_st_id?ST_ID=R-HSA-977443
Ion homeostasis	Reactome	R-HSA-5578775	1	56	0.339124	0.410742	ATP2B1	http://www.reactome.org/cgi-bin/eventbrowser_st_id?ST_ID=R-HSA-5578775
Degradation of DVL	Reactome	R-HSA-4641258	1	56	0.339124	0.410742	PSMA3	http://www.reactome.org/cgi-bin/eventbrowser_st_id?ST_ID=R-HSA-4641258
Glutathione metabolism	KEGG PATHWAY	hsa00480	1	56	0.339124	0.410742	GSTA1	http://www.genome.jp/kegg-bin/show_pathway?hsa00480/hsa:2938%09red
@@Fatty acid metabolism	KEGG PATHWAY	hsa01212	1	57	0.343912	0.414122	ACACA	http://www.genome.jp/kegg-bin/show_pathway?hsa01212/hsa:31%09red
DNA Double-Strand Break Repair	Reactome	R-HSA-5693532	2	166	0.343402	0.414122	RAD51C|XRCC4	http://www.reactome.org/cgi-bin/eventbrowser_st_id?ST_ID=R-HSA-5693532
Interleukin-12 family signaling	Reactome	R-HSA-447115	1	57	0.343912	0.414122	HNRNPF	http://www.reactome.org/cgi-bin/eventbrowser_st_id?ST_ID=R-HSA-447115
CDT1 association with the CDC6:ORC:origin complex	Reactome	R-HSA-68827	1	58	0.348666	0.417766	PSMA3	http://www.reactome.org/cgi-bin/eventbrowser_st_id?ST_ID=R-HSA-68827
Iron uptake and transport	Reactome	R-HSA-917937	1	58	0.348666	0.417766	IREB2	http://www.reactome.org/cgi-bin/eventbrowser_st_id?ST_ID=R-HSA-917937
Hh mutants abrogate ligand secretion	Reactome	R-HSA-5387390	1	58	0.348666	0.417766	PSMA3	http://www.reactome.org/cgi-bin/eventbrowser_st_id?ST_ID=R-HSA-5387390
Endometrial cancer	KEGG PATHWAY	hsa05213	1	58	0.348666	0.417766	SOS2	http://www.genome.jp/kegg-bin/show_pathway?hsa05213/hsa:6655%09red
Metabolism of carbohydrates	Reactome	R-HSA-71387	3	288	0.352023	0.420987	NUP214|NUP153|TPR	http://www.reactome.org/cgi-bin/eventbrowser_st_id?ST_ID=R-HSA-71387
SCF(Skp2)-mediated degradation of p27/p21	Reactome	R-HSA-187577	1	59	0.353386	0.420987	PSMA3	http://www.reactome.org/cgi-bin/eventbrowser_st_id?ST_ID=R-HSA-187577
Peroxisomal protein import	Reactome	R-HSA-9033241	1	59	0.353386	0.420987	IDE	http://www.reactome.org/cgi-bin/eventbrowser_st_id?ST_ID=R-HSA-9033241
NRAGE signals death through JNK	Reactome	R-HSA-193648	1	59	0.353386	0.420987	SOS2	http://www.reactome.org/cgi-bin/eventbrowser_st_id?ST_ID=R-HSA-193648
Lysine degradation	KEGG PATHWAY	hsa00310	1	59	0.353386	0.420987	DOT1L	http://www.genome.jp/kegg-bin/show_pathway?hsa00310/hsa:84444%09red
Translation	Reactome	R-HSA-72766	3	291	0.357923	0.424652	GFM2|WARS2|SRP19	http://www.reactome.org/cgi-bin/eventbrowser_st_id?ST_ID=R-HSA-72766
NCAM signaling for neurite out-growth	Reactome	R-HSA-375165	1	60	0.358071	0.424652	PTPRA	http://www.reactome.org/cgi-bin/eventbrowser_st_id?ST_ID=R-HSA-375165
rRNA modification in the nucleus and cytosol	Reactome	R-HSA-6790901	1	60	0.358071	0.424652	WDR3	http://www.reactome.org/cgi-bin/eventbrowser_st_id?ST_ID=R-HSA-6790901
Assembly of collagen fibrils and other multimeric structures	Reactome	R-HSA-2022090	1	60	0.358071	0.424652	LAMA3	http://www.reactome.org/cgi-bin/eventbrowser_st_id?ST_ID=R-HSA-2022090
Defective CFTR causes cystic fibrosis	Reactome	R-HSA-5678895	1	60	0.358071	0.424652	PSMA3	http://www.reactome.org/cgi-bin/eventbrowser_st_id?ST_ID=R-HSA-5678895
Apoptosis	Reactome	R-HSA-109581	2	172	0.35908	0.425674	PSMA3|DYNLL1	http://www.reactome.org/cgi-bin/eventbrowser_st_id?ST_ID=R-HSA-109581
Glycerolipid metabolism	KEGG PATHWAY	hsa00561	1	61	0.362723	0.428592	PLPP5	http://www.genome.jp/kegg-bin/show_pathway?hsa00561/hsa:84513%09red
@@Wnt signaling pathway	PANTHER	P00057	3	294	0.363815	0.429533	PCDHB11|BTRC|CSNK2B	http://www.pantherdb.org/pathway/pathwayDiagram.jsp?catAccession=P00057
Cytokine-cytokine receptor interaction	KEGG PATHWAY	hsa04060	3	294	0.363815	0.429533	IFNA10|AMHR2|IFNA7	http://www.genome.jp/kegg-bin/show_pathway?hsa04060/hsa:269%09red/hsa:3446%09red/hsa:3444%09red
Programmed Cell Death	Reactome	R-HSA-5357801	2	175	0.366868	0.432288	PSMA3|DYNLL1	http://www.reactome.org/cgi-bin/eventbrowser_st_id?ST_ID=R-HSA-5357801
Autodegradation of Cdh1 by Cdh1:APC/C	Reactome	R-HSA-174084	1	62	0.367341	0.432288	PSMA3	http://www.reactome.org/cgi-bin/eventbrowser_st_id?ST_ID=R-HSA-174084
Cytosolic sensors of pathogen-associated DNA	Reactome	R-HSA-1834949	1	62	0.367341	0.432288	DHX9	http://www.reactome.org/cgi-bin/eventbrowser_st_id?ST_ID=R-HSA-1834949
@@Arachidonic acid metabolism	KEGG PATHWAY	hsa00590	1	63	0.371925	0.436268	PTGES3	http://www.genome.jp/kegg-bin/show_pathway?hsa00590/hsa:10728%09red
Alzheimer disease-amyloid secretase pathway	PANTHER	P00003	1	63	0.371925	0.436268	PSEN1	http://www.pantherdb.org/pathway/pathwayDiagram.jsp?catAccession=P00003
O-linked glycosylation of mucins	Reactome	R-HSA-913709	1	63	0.371925	0.436268	MUC19	http://www.reactome.org/cgi-bin/eventbrowser_st_id?ST_ID=R-HSA-913709
Asymmetric localization of PCP proteins	Reactome	R-HSA-4608870	1	63	0.371925	0.436268	PSMA3	http://www.reactome.org/cgi-bin/eventbrowser_st_id?ST_ID=R-HSA-4608870
NOD-like receptor signaling pathway	KEGG PATHWAY	hsa04621	2	178	0.37462	0.439251	IFNA10|IFNA7	http://www.genome.jp/kegg-bin/show_pathway?hsa04621/hsa:3446%09red/hsa:3444%09red
p53-Dependent G1 DNA Damage Response	Reactome	R-HSA-69563	1	64	0.376477	0.440183	PSMA3	http://www.reactome.org/cgi-bin/eventbrowser_st_id?ST_ID=R-HSA-69563
p53-Dependent G1/S DNA damage checkpoint	Reactome	R-HSA-69580	1	64	0.376477	0.440183	PSMA3	http://www.reactome.org/cgi-bin/eventbrowser_st_id?ST_ID=R-HSA-69580
Hedgehog ligand biogenesis	Reactome	R-HSA-5358346	1	64	0.376477	0.440183	PSMA3	http://www.reactome.org/cgi-bin/eventbrowser_st_id?ST_ID=R-HSA-5358346
MAP kinase activation	Reactome	R-HSA-450294	1	64	0.376477	0.440183	BTRC	http://www.reactome.org/cgi-bin/eventbrowser_st_id?ST_ID=R-HSA-450294
Alcoholism	KEGG PATHWAY	hsa05034	2	180	0.379766	0.443671	GRIN1|SOS2	http://www.genome.jp/kegg-bin/show_pathway?hsa05034/hsa:6655%09red/hsa:2902%09red
Metabotropic glutamate receptor group III pathway	PANTHER	P00039	1	65	0.380995	0.444392	GRIN1	http://www.pantherdb.org/pathway/pathwayDiagram.jsp?catAccession=P00039
Plasma lipoprotein assembly, remodeling, and clearance	Reactome	R-HSA-174824	1	65	0.380995	0.444392	AP2B1	http://www.reactome.org/cgi-bin/eventbrowser_st_id?ST_ID=R-HSA-174824
APC/C:Cdc20 mediated degradation of Securin	Reactome	R-HSA-174154	1	66	0.385481	0.44693	PSMA3	http://www.reactome.org/cgi-bin/eventbrowser_st_id?ST_ID=R-HSA-174154
G1/S DNA Damage Checkpoints	Reactome	R-HSA-69615	1	66	0.385481	0.44693	PSMA3	http://www.reactome.org/cgi-bin/eventbrowser_st_id?ST_ID=R-HSA-69615
Cytochrome P450 - arranged by substrate type	Reactome	R-HSA-211897	1	66	0.385481	0.44693	NCOA1	http://www.reactome.org/cgi-bin/eventbrowser_st_id?ST_ID=R-HSA-211897
Acute myeloid leukemia	KEGG PATHWAY	hsa05221	1	66	0.385481	0.44693	SOS2	http://www.genome.jp/kegg-bin/show_pathway?hsa05221/hsa:6655%09red
Aminoacyl-tRNA biosynthesis	KEGG PATHWAY	hsa00970	1	66	0.385481	0.44693	WARS2	http://www.genome.jp/kegg-bin/show_pathway?hsa00970/hsa:10352%09red
Non-small cell lung cancer	KEGG PATHWAY	hsa05223	1	66	0.385481	0.44693	SOS2	http://www.genome.jp/kegg-bin/show_pathway?hsa05223/hsa:6655%09red
@@Long-term potentiation	KEGG PATHWAY	hsa04720	1	67	0.389935	0.450116	GRIN1	http://www.genome.jp/kegg-bin/show_pathway?hsa04720/hsa:2902%09red
superpathway of inositol phosphate compounds	BioCyc	PWY-6371	1	67	0.389935	0.450116	MTMR3	http://biocyc.org/HUMAN/NEW-IMAGE?type=NIL&object=PWY-6371
Regulation of RAS by GAPs	Reactome	R-HSA-5658442	1	67	0.389935	0.450116	PSMA3	http://www.reactome.org/cgi-bin/eventbrowser_st_id?ST_ID=R-HSA-5658442
HDR through Homologous Recombination (HRR)	Reactome	R-HSA-5685942	1	67	0.389935	0.450116	RAD51C	http://www.reactome.org/cgi-bin/eventbrowser_st_id?ST_ID=R-HSA-5685942
Assembly of the pre-replicative complex	Reactome	R-HSA-68867	1	67	0.389935	0.450116	PSMA3	http://www.reactome.org/cgi-bin/eventbrowser_st_id?ST_ID=R-HSA-68867
Diseases associated with O-glycosylation of proteins	Reactome	R-HSA-3906995	1	68	0.394356	0.453416	MUC19	http://www.reactome.org/cgi-bin/eventbrowser_st_id?ST_ID=R-HSA-3906995
Shigellosis	KEGG PATHWAY	hsa05131	1	68	0.394356	0.453416	BTRC	http://www.genome.jp/kegg-bin/show_pathway?hsa05131/hsa:8945%09red
Amphetamine addiction	KEGG PATHWAY	hsa05031	1	68	0.394356	0.453416	GRIN1	http://www.genome.jp/kegg-bin/show_pathway?hsa05031/hsa:2902%09red
Fc epsilon RI signaling pathway	KEGG PATHWAY	hsa04664	1	68	0.394356	0.453416	SOS2	http://www.genome.jp/kegg-bin/show_pathway?hsa04664/hsa:6655%09red
Kaposi sarcoma-associated herpesvirus infection	KEGG PATHWAY	hsa05167	2	186	0.395095	0.454085	IFNA10|IFNA7	http://www.genome.jp/kegg-bin/show_pathway?hsa05167/hsa:3446%09red/hsa:3444%09red
Nonhomologous End-Joining (NHEJ)	Reactome	R-HSA-5693571	1	69	0.398746	0.456834	XRCC4	http://www.reactome.org/cgi-bin/eventbrowser_st_id?ST_ID=R-HSA-5693571
Central carbon metabolism in cancer	KEGG PATHWAY	hsa05230	1	69	0.398746	0.456834	FGFR1	http://www.genome.jp/kegg-bin/show_pathway?hsa05230/hsa:2260%09red
Ras Pathway	PANTHER	P04393	1	70	0.403104	0.460735	SOS2	http://www.pantherdb.org/pathway/pathwayDiagram.jsp?catAccession=P04393
Orc1 removal from chromatin	Reactome	R-HSA-68949	1	70	0.403104	0.460735	PSMA3	http://www.reactome.org/cgi-bin/eventbrowser_st_id?ST_ID=R-HSA-68949
PKMTs methylate histone lysines	Reactome	R-HSA-3214841	1	70	0.403104	0.460735	DOT1L	http://www.reactome.org/cgi-bin/eventbrowser_st_id?ST_ID=R-HSA-3214841
Regulation of RUNX2 expression and activity	Reactome	R-HSA-8939902	1	70	0.403104	0.460735	PSMA3	http://www.reactome.org/cgi-bin/eventbrowser_st_id?ST_ID=R-HSA-8939902
Prolactin signaling pathway	KEGG PATHWAY	hsa04917	1	70	0.403104	0.460735	SOS2	http://www.genome.jp/kegg-bin/show_pathway?hsa04917/hsa:6655%09red
CDK-mediated phosphorylation and removal of Cdc6	Reactome	R-HSA-69017	1	71	0.40743	0.464948	PSMA3	http://www.reactome.org/cgi-bin/eventbrowser_st_id?ST_ID=R-HSA-69017
Cdc20:Phospho-APC/C mediated degradation of Cyclin A	Reactome	R-HSA-174184	1	71	0.40743	0.464948	PSMA3	http://www.reactome.org/cgi-bin/eventbrowser_st_id?ST_ID=R-HSA-174184
APC/C:Cdh1 mediated degradation of Cdc20 and other APC/C:Cdh1 targeted proteins in late mitosis/early G1	Reactome	R-HSA-174178	1	71	0.40743	0.464948	PSMA3	http://www.reactome.org/cgi-bin/eventbrowser_st_id?ST_ID=R-HSA-174178
Signaling by TGF-beta Receptor Complex	Reactome	R-HSA-170834	1	72	0.411725	0.468376	CBL	http://www.reactome.org/cgi-bin/eventbrowser_st_id?ST_ID=R-HSA-170834
Interleukin-17 signaling	Reactome	R-HSA-448424	1	72	0.411725	0.468376	BTRC	http://www.reactome.org/cgi-bin/eventbrowser_st_id?ST_ID=R-HSA-448424
trans-Golgi Network Vesicle Budding	Reactome	R-HSA-199992	1	72	0.411725	0.468376	PICALM	http://www.reactome.org/cgi-bin/eventbrowser_st_id?ST_ID=R-HSA-199992
APC:Cdc20 mediated degradation of cell cycle proteins prior to satisfation of the cell cycle checkpoint	Reactome	R-HSA-179419	1	72	0.411725	0.468376	PSMA3	http://www.reactome.org/cgi-bin/eventbrowser_st_id?ST_ID=R-HSA-179419
Drug metabolism - cytochrome P450	KEGG PATHWAY	hsa00982	1	72	0.411725	0.468376	GSTA1	http://www.genome.jp/kegg-bin/show_pathway?hsa00982/hsa:2938%09red
Melanoma	KEGG PATHWAY	hsa05218	1	72	0.411725	0.468376	FGFR1	http://www.genome.jp/kegg-bin/show_pathway?hsa05218/hsa:2260%09red
@@Cellular Senescence	Reactome	R-HSA-2559583	2	194	0.41526	0.472027	RNF2|CABIN1	http://www.reactome.org/cgi-bin/eventbrowser_st_id?ST_ID=R-HSA-2559583
Signaling by Rho GTPases	Reactome	R-HSA-194315	4	449	0.415245	0.472027	DYNLL1|CENPK|SOS2|KIF18A	http://www.reactome.org/cgi-bin/eventbrowser_st_id?ST_ID=R-HSA-194315
Platinum drug resistance	KEGG PATHWAY	hsa01524	1	73	0.415989	0.472116	GSTA1	http://www.genome.jp/kegg-bin/show_pathway?hsa01524/hsa:2938%09red
RHO GTPase Effectors	Reactome	R-HSA-195258	3	321	0.416328	0.472315	DYNLL1|CENPK|KIF18A	http://www.reactome.org/cgi-bin/eventbrowser_st_id?ST_ID=R-HSA-195258
Deposition of new CENPA-containing nucleosomes at the centromere	Reactome	R-HSA-606279	1	74	0.420222	0.475248	CENPK	http://www.reactome.org/cgi-bin/eventbrowser_st_id?ST_ID=R-HSA-606279
APC/C:Cdc20 mediated degradation of mitotic proteins	Reactome	R-HSA-176409	1	74	0.420222	0.475248	PSMA3	http://www.reactome.org/cgi-bin/eventbrowser_st_id?ST_ID=R-HSA-176409
Nucleosome assembly	Reactome	R-HSA-774815	1	74	0.420222	0.475248	CENPK	http://www.reactome.org/cgi-bin/eventbrowser_st_id?ST_ID=R-HSA-774815
Bacterial invasion of epithelial cells	KEGG PATHWAY	hsa05100	1	74	0.420222	0.475248	CBL	http://www.genome.jp/kegg-bin/show_pathway?hsa05100/hsa:867%09red
Neurotransmitter receptors and postsynaptic signal transmission	Reactome	R-HSA-112314	2	197	0.422735	0.477903	KCNJ12|GRIN1	http://www.reactome.org/cgi-bin/eventbrowser_st_id?ST_ID=R-HSA-112314
Activation of APC/C and APC/C:Cdc20 mediated degradation of mitotic proteins	Reactome	R-HSA-176814	1	75	0.424425	0.479253	PSMA3	http://www.reactome.org/cgi-bin/eventbrowser_st_id?ST_ID=R-HSA-176814
Glioma	KEGG PATHWAY	hsa05214	1	75	0.424425	0.479253	SOS2	http://www.genome.jp/kegg-bin/show_pathway?hsa05214/hsa:6655%09red
Focal adhesion	KEGG PATHWAY	hsa04510	2	199	0.427692	0.482089	LAMA3|SOS2	http://www.genome.jp/kegg-bin/show_pathway?hsa04510/hsa:6655%09red/hsa:3909%09red
The role of GTSE1 in G2/M progression after G2 checkpoint	Reactome	R-HSA-8852276	1	76	0.428597	0.482089	PSMA3	http://www.reactome.org/cgi-bin/eventbrowser_st_id?ST_ID=R-HSA-8852276
Signaling by NTRK1 (TRKA)	Reactome	R-HSA-187037	1	76	0.428597	0.482089	AP2B1	http://www.reactome.org/cgi-bin/eventbrowser_st_id?ST_ID=R-HSA-187037
ABC transporter disorders	Reactome	R-HSA-5619084	1	76	0.428597	0.482089	PSMA3	http://www.reactome.org/cgi-bin/eventbrowser_st_id?ST_ID=R-HSA-5619084
ECM proteoglycans	Reactome	R-HSA-3000178	1	76	0.428597	0.482089	LAMA3	http://www.reactome.org/cgi-bin/eventbrowser_st_id?ST_ID=R-HSA-3000178
Metabolism of xenobiotics by cytochrome P450	KEGG PATHWAY	hsa00980	1	76	0.428597	0.482089	GSTA1	http://www.genome.jp/kegg-bin/show_pathway?hsa00980/hsa:2938%09red
Post NMDA receptor activation events	Reactome	R-HSA-438064	1	77	0.432739	0.486371	GRIN1	http://www.reactome.org/cgi-bin/eventbrowser_st_id?ST_ID=R-HSA-438064
Synaptic vesicle cycle	KEGG PATHWAY	hsa04721	1	78	0.436852	0.490233	AP2B1	http://www.genome.jp/kegg-bin/show_pathway?hsa04721/hsa:163%09red
Complement and coagulation cascades	KEGG PATHWAY	hsa04610	1	79	0.440934	0.493669	APC	http://www.genome.jp/kegg-bin/show_pathway?hsa04610/hsa:5624%09red
EGFR tyrosine kinase inhibitor resistance	KEGG PATHWAY	hsa01521	1	79	0.440934	0.493669	SOS2	http://www.genome.jp/kegg-bin/show_pathway?hsa01521/hsa:6655%09red
Interleukin signaling pathway	PANTHER	P00036	1	80	0.444987	0.496674	SOS2	http://www.pantherdb.org/pathway/pathwayDiagram.jsp?catAccession=P00036
G alpha (12/13) signalling events	Reactome	R-HSA-416482	1	80	0.444987	0.496674	SOS2	http://www.reactome.org/cgi-bin/eventbrowser_st_id?ST_ID=R-HSA-416482
DNA Damage/Telomere Stress Induced Senescence	Reactome	R-HSA-2559586	1	80	0.444987	0.496674	CABIN1	http://www.reactome.org/cgi-bin/eventbrowser_st_id?ST_ID=R-HSA-2559586
Muscle contraction	Reactome	R-HSA-397014	2	209	0.45213	0.502532	ATP2B1|KCNJ12	http://www.reactome.org/cgi-bin/eventbrowser_st_id?ST_ID=R-HSA-397014
ER-Phagosome pathway	Reactome	R-HSA-1236974	1	82	0.453006	0.502532	PSMA3	http://www.reactome.org/cgi-bin/eventbrowser_st_id?ST_ID=R-HSA-1236974
TP53 Regulates Metabolic Genes	Reactome	R-HSA-5628897	1	82	0.453006	0.502532	LAMTOR3	http://www.reactome.org/cgi-bin/eventbrowser_st_id?ST_ID=R-HSA-5628897
Cyclin E associated events during G1/S transition	Reactome	R-HSA-69202	1	82	0.453006	0.502532	PSMA3	http://www.reactome.org/cgi-bin/eventbrowser_st_id?ST_ID=R-HSA-69202
Telomere Maintenance	Reactome	R-HSA-157579	1	82	0.453006	0.502532	POLA2	http://www.reactome.org/cgi-bin/eventbrowser_st_id?ST_ID=R-HSA-157579
B cell receptor signaling pathway	KEGG PATHWAY	hsa04662	1	82	0.453006	0.502532	SOS2	http://www.genome.jp/kegg-bin/show_pathway?hsa04662/hsa:6655%09red
Chemical carcinogenesis	KEGG PATHWAY	hsa05204	1	82	0.453006	0.502532	GSTA1	http://www.genome.jp/kegg-bin/show_pathway?hsa05204/hsa:2938%09red
Fcgamma receptor (FCGR) dependent phagocytosis	Reactome	R-HSA-2029480	1	83	0.456972	0.506157	PLPP5	http://www.reactome.org/cgi-bin/eventbrowser_st_id?ST_ID=R-HSA-2029480
Taste transduction	KEGG PATHWAY	hsa04742	1	83	0.456972	0.506157	TAS2R5	http://www.genome.jp/kegg-bin/show_pathway?hsa04742/hsa:54429%09red
Cyclin A:Cdk2-associated events at S phase entry	Reactome	R-HSA-69656	1	84	0.460909	0.509352	PSMA3	http://www.reactome.org/cgi-bin/eventbrowser_st_id?ST_ID=R-HSA-69656
Hedgehog 'on' state	Reactome	R-HSA-5632684	1	84	0.460909	0.509352	PSMA3	http://www.reactome.org/cgi-bin/eventbrowser_st_id?ST_ID=R-HSA-5632684
Global Genome Nucleotide Excision Repair (GG-NER)	Reactome	R-HSA-5696399	1	84	0.460909	0.509352	GTF2H4	http://www.reactome.org/cgi-bin/eventbrowser_st_id?ST_ID=R-HSA-5696399
Protein-protein interactions at synapses	Reactome	R-HSA-6794362	1	86	0.468698	0.515408	GRIN1	http://www.reactome.org/cgi-bin/eventbrowser_st_id?ST_ID=R-HSA-6794362
Sphingolipid metabolism	Reactome	R-HSA-428157	1	86	0.468698	0.515408	SAMD8	http://www.reactome.org/cgi-bin/eventbrowser_st_id?ST_ID=R-HSA-428157
Meiotic recombination	Reactome	R-HSA-912446	1	86	0.468698	0.515408	RAD51C	http://www.reactome.org/cgi-bin/eventbrowser_st_id?ST_ID=R-HSA-912446
Colorectal cancer	KEGG PATHWAY	hsa05210	1	86	0.468698	0.515408	SOS2	http://www.genome.jp/kegg-bin/show_pathway?hsa05210/hsa:6655%09red
Platelet homeostasis	Reactome	R-HSA-418346	1	87	0.47255	0.518858	ATP2B1	http://www.reactome.org/cgi-bin/eventbrowser_st_id?ST_ID=R-HSA-418346
Mitochondrial translation termination	Reactome	R-HSA-5419276	1	87	0.47255	0.518858	GFM2	http://www.reactome.org/cgi-bin/eventbrowser_st_id?ST_ID=R-HSA-5419276
Human T-cell leukemia virus 1 infection	KEGG PATHWAY	hsa05166	2	219	0.475967	0.521676	HLA-DQA1|HLA-DQA2	http://www.genome.jp/kegg-bin/show_pathway?hsa05166/hsa:3118%09red/hsa:3117%09red
MAPK6/MAPK4 signaling	Reactome	R-HSA-5687128	1	88	0.476375	0.521676	PSMA3	http://www.reactome.org/cgi-bin/eventbrowser_st_id?ST_ID=R-HSA-5687128
PI3K/AKT Signaling in Cancer	Reactome	R-HSA-2219528	1	88	0.476375	0.521676	RICTOR	http://www.reactome.org/cgi-bin/eventbrowser_st_id?ST_ID=R-HSA-2219528
Switching of origins to a post-replicative state	Reactome	R-HSA-69052	1	89	0.480172	0.524646	PSMA3	http://www.reactome.org/cgi-bin/eventbrowser_st_id?ST_ID=R-HSA-69052
Collagen formation	Reactome	R-HSA-1474290	1	89	0.480172	0.524646	LAMA3	http://www.reactome.org/cgi-bin/eventbrowser_st_id?ST_ID=R-HSA-1474290
Activation of NMDA receptors and postsynaptic events	Reactome	R-HSA-442755	1	89	0.480172	0.524646	GRIN1	http://www.reactome.org/cgi-bin/eventbrowser_st_id?ST_ID=R-HSA-442755
PD-L1 expression and PD-1 checkpoint pathway in cancer	KEGG PATHWAY	hsa05235	1	89	0.480172	0.524646	CSNK2B	http://www.genome.jp/kegg-bin/show_pathway?hsa05235/hsa:1460%09red
Cell junction organization	Reactome	R-HSA-446728	1	90	0.483942	0.527375	LAMA3	http://www.reactome.org/cgi-bin/eventbrowser_st_id?ST_ID=R-HSA-446728
RNA Polymerase I Promoter Escape	Reactome	R-HSA-73772	1	90	0.483942	0.527375	GTF2H4	http://www.reactome.org/cgi-bin/eventbrowser_st_id?ST_ID=R-HSA-73772
Salivary secretion	KEGG PATHWAY	hsa04970	1	90	0.483942	0.527375	ATP2B1	http://www.genome.jp/kegg-bin/show_pathway?hsa04970/hsa:490%09red
Protein digestion and absorption	KEGG PATHWAY	hsa04974	1	90	0.483942	0.527375	SLC3A2	http://www.genome.jp/kegg-bin/show_pathway?hsa04974/hsa:6520%09red
TGF-beta signaling pathway	PANTHER	P00052	1	91	0.487684	0.530457	AMHR2	http://www.pantherdb.org/pathway/pathwayDiagram.jsp?catAccession=P00052
Post-translational modification: synthesis of GPI-anchored proteins	Reactome	R-HSA-163125	1	92	0.491399	0.533898	PIGN	http://www.reactome.org/cgi-bin/eventbrowser_st_id?ST_ID=R-HSA-163125
Regulation of TP53 Activity through Phosphorylation	Reactome	R-HSA-6804756	1	92	0.491399	0.533898	CSNK2B	http://www.reactome.org/cgi-bin/eventbrowser_st_id?ST_ID=R-HSA-6804756
Nicotinic acetylcholine receptor signaling pathway	PANTHER	P00044	1	93	0.495088	0.536299	MYO1D	http://www.pantherdb.org/pathway/pathwayDiagram.jsp?catAccession=P00044
Mitochondrial translation	Reactome	R-HSA-5368287	1	93	0.495088	0.536299	GFM2	http://www.reactome.org/cgi-bin/eventbrowser_st_id?ST_ID=R-HSA-5368287
Pre-NOTCH Transcription and Translation	Reactome	R-HSA-1912408	1	93	0.495088	0.536299	MAML1	http://www.reactome.org/cgi-bin/eventbrowser_st_id?ST_ID=R-HSA-1912408
Toll Like Receptor 3 (TLR3) Cascade	Reactome	R-HSA-168164	1	93	0.495088	0.536299	BTRC	http://www.reactome.org/cgi-bin/eventbrowser_st_id?ST_ID=R-HSA-168164
Small cell lung cancer	KEGG PATHWAY	hsa05222	1	93	0.495088	0.536299	LAMA3	http://www.genome.jp/kegg-bin/show_pathway?hsa05222/hsa:3909%09red
@@TGF-beta signaling pathway	KEGG PATHWAY	hsa04350	1	94	0.498749	0.539058	AMHR2	http://www.genome.jp/kegg-bin/show_pathway?hsa04350/hsa:269%09red
HDACs deacetylate histones	Reactome	R-HSA-3214815	1	94	0.498749	0.539058	ARID4A	http://www.reactome.org/cgi-bin/eventbrowser_st_id?ST_ID=R-HSA-3214815
Mitochondrial biogenesis	Reactome	R-HSA-1592230	1	94	0.498749	0.539058	NCOA1	http://www.reactome.org/cgi-bin/eventbrowser_st_id?ST_ID=R-HSA-1592230
Chaperonin-mediated protein folding	Reactome	R-HSA-390466	1	94	0.498749	0.539058	CSNK2B	http://www.reactome.org/cgi-bin/eventbrowser_st_id?ST_ID=R-HSA-390466
Class B/2 (Secretin family receptors)	Reactome	R-HSA-373080	1	94	0.498749	0.539058	PTH2R	http://www.reactome.org/cgi-bin/eventbrowser_st_id?ST_ID=R-HSA-373080
Nonsense Mediated Decay (NMD) independent of the Exon Junction Complex (EJC)	Reactome	R-HSA-975956	1	95	0.502385	0.541776	NCBP1	http://www.reactome.org/cgi-bin/eventbrowser_st_id?ST_ID=R-HSA-975956
Metabolism of nucleotides	Reactome	R-HSA-15869	1	95	0.502385	0.541776	GMPS	http://www.reactome.org/cgi-bin/eventbrowser_st_id?ST_ID=R-HSA-15869
Amoebiasis	KEGG PATHWAY	hsa05146	1	95	0.502385	0.541776	LAMA3	http://www.genome.jp/kegg-bin/show_pathway?hsa05146/hsa:3909%09red
Signaling by NTRKs	Reactome	R-HSA-166520	1	97	0.509577	0.546688	AP2B1	http://www.reactome.org/cgi-bin/eventbrowser_st_id?ST_ID=R-HSA-166520
VEGFA-VEGFR2 Pathway	Reactome	R-HSA-4420097	1	97	0.509577	0.546688	RICTOR	http://www.reactome.org/cgi-bin/eventbrowser_st_id?ST_ID=R-HSA-4420097
Circadian entrainment	KEGG PATHWAY	hsa04713	1	97	0.509577	0.546688	GRIN1	http://www.genome.jp/kegg-bin/show_pathway?hsa04713/hsa:2902%09red
MyD88-independent TLR4 cascade	Reactome	R-HSA-166166	1	98	0.513134	0.549286	BTRC	http://www.reactome.org/cgi-bin/eventbrowser_st_id?ST_ID=R-HSA-166166
Antigen processing-Cross presentation	Reactome	R-HSA-1236975	1	98	0.513134	0.549286	PSMA3	http://www.reactome.org/cgi-bin/eventbrowser_st_id?ST_ID=R-HSA-1236975
TRIF(TICAM1)-mediated TLR4 signaling	Reactome	R-HSA-937061	1	98	0.513134	0.549286	BTRC	http://www.reactome.org/cgi-bin/eventbrowser_st_id?ST_ID=R-HSA-937061
Aldosterone synthesis and secretion	KEGG PATHWAY	hsa04925	1	98	0.513134	0.549286	ATP2B1	http://www.genome.jp/kegg-bin/show_pathway?hsa04925/hsa:490%09red
Endocrine resistance	KEGG PATHWAY	hsa01522	1	98	0.513134	0.549286	SOS2	http://www.genome.jp/kegg-bin/show_pathway?hsa01522/hsa:6655%09red
Potassium Channels	Reactome	R-HSA-1296071	1	99	0.516665	0.552455	KCNJ12	http://www.reactome.org/cgi-bin/eventbrowser_st_id?ST_ID=R-HSA-1296071
Protein folding	Reactome	R-HSA-391251	1	100	0.520171	0.555589	CSNK2B	http://www.reactome.org/cgi-bin/eventbrowser_st_id?ST_ID=R-HSA-391251
Visual phototransduction	Reactome	R-HSA-2187338	1	100	0.520171	0.555589	APOM	http://www.reactome.org/cgi-bin/eventbrowser_st_id?ST_ID=R-HSA-2187338
NF-kappa B signaling pathway	KEGG PATHWAY	hsa04064	1	100	0.520171	0.555589	CSNK2B	http://www.genome.jp/kegg-bin/show_pathway?hsa04064/hsa:1460%09red
UCH proteinases	Reactome	R-HSA-5689603	1	101	0.523651	0.55869	PSMA3	http://www.reactome.org/cgi-bin/eventbrowser_st_id?ST_ID=R-HSA-5689603
ABC-family proteins mediated transport	Reactome	R-HSA-382556	1	102	0.527107	0.561963	PSMA3	http://www.reactome.org/cgi-bin/eventbrowser_st_id?ST_ID=R-HSA-382556
Diseases of metabolism	Reactome	R-HSA-5668914	1	103	0.530537	0.564997	ACACA	http://www.reactome.org/cgi-bin/eventbrowser_st_id?ST_ID=R-HSA-5668914
Chagas disease (American trypanosomiasis)	KEGG PATHWAY	hsa05142	1	103	0.530537	0.564997	PPP2R2D	http://www.genome.jp/kegg-bin/show_pathway?hsa05142/hsa:55844%09red
T cell receptor signaling pathway	KEGG PATHWAY	hsa04660	1	103	0.530537	0.564997	SOS2	http://www.genome.jp/kegg-bin/show_pathway?hsa04660/hsa:6655%09red
C-type lectin receptor signaling pathway	KEGG PATHWAY	hsa04625	1	104	0.533942	0.567375	RRAS2	http://www.genome.jp/kegg-bin/show_pathway?hsa04625/hsa:22800%09red
NoRC negatively regulates rRNA expression	Reactome	R-HSA-427413	1	105	0.537323	0.569716	GTF2H4	http://www.reactome.org/cgi-bin/eventbrowser_st_id?ST_ID=R-HSA-427413
Signaling by VEGF	Reactome	R-HSA-194138	1	106	0.54068	0.572647	RICTOR	http://www.reactome.org/cgi-bin/eventbrowser_st_id?ST_ID=R-HSA-194138
Parathyroid hormone synthesis, secretion and action	KEGG PATHWAY	hsa04928	1	106	0.54068	0.572647	FGFR1	http://www.genome.jp/kegg-bin/show_pathway?hsa04928/hsa:2260%09red
Integration of energy metabolism	Reactome	R-HSA-163685	1	107	0.544012	0.575546	ACACA	http://www.reactome.org/cgi-bin/eventbrowser_st_id?ST_ID=R-HSA-163685
Transport of inorganic cations/anions and amino acids/oligopeptides	Reactome	R-HSA-425393	1	107	0.544012	0.575546	SLC3A2	http://www.reactome.org/cgi-bin/eventbrowser_st_id?ST_ID=R-HSA-425393
Phase II - Conjugation of compounds	Reactome	R-HSA-156580	1	108	0.54732	0.577992	GSTA1	http://www.reactome.org/cgi-bin/eventbrowser_st_id?ST_ID=R-HSA-156580
Negative epigenetic regulation of rRNA expression	Reactome	R-HSA-5250941	1	108	0.54732	0.577992	GTF2H4	http://www.reactome.org/cgi-bin/eventbrowser_st_id?ST_ID=R-HSA-5250941
Insulin resistance	KEGG PATHWAY	hsa04931	1	108	0.54732	0.577992	PPP1R3A	http://www.genome.jp/kegg-bin/show_pathway?hsa04931/hsa:5506%09red
RNA Polymerase I Promoter Clearance	Reactome	R-HSA-73854	1	109	0.550604	0.579983	GTF2H4	http://www.reactome.org/cgi-bin/eventbrowser_st_id?ST_ID=R-HSA-73854
Pre-NOTCH Expression and Processing	Reactome	R-HSA-1912422	1	109	0.550604	0.579983	MAML1	http://www.reactome.org/cgi-bin/eventbrowser_st_id?ST_ID=R-HSA-1912422
HIF-1 signaling pathway	KEGG PATHWAY	hsa04066	1	109	0.550604	0.579983	CUL2	http://www.genome.jp/kegg-bin/show_pathway?hsa04066/hsa:8453%09red
RNA Polymerase I Transcription	Reactome	R-HSA-73864	1	110	0.553865	0.582783	GTF2H4	http://www.reactome.org/cgi-bin/eventbrowser_st_id?ST_ID=R-HSA-73864
O-linked glycosylation	Reactome	R-HSA-5173105	1	111	0.557102	0.585552	MUC19	http://www.reactome.org/cgi-bin/eventbrowser_st_id?ST_ID=R-HSA-5173105
Alzheimer disease-presenilin pathway	PANTHER	P00004	1	112	0.560315	0.588078	PSEN1	http://www.pantherdb.org/pathway/pathwayDiagram.jsp?catAccession=P00004
SRP-dependent cotranslational protein targeting to membrane	Reactome	R-HSA-1799339	1	112	0.560315	0.588078	SRP19	http://www.reactome.org/cgi-bin/eventbrowser_st_id?ST_ID=R-HSA-1799339
Cholinergic synapse	KEGG PATHWAY	hsa04725	1	112	0.560315	0.588078	KCNJ12	http://www.genome.jp/kegg-bin/show_pathway?hsa04725/hsa:3768%09red
TNF signaling pathway	KEGG PATHWAY	hsa04668	1	112	0.560315	0.588078	PGAM5	http://www.genome.jp/kegg-bin/show_pathway?hsa04668/hsa:192111%09red
Glutamatergic synapse	KEGG PATHWAY	hsa04724	1	114	0.566673	0.59432	GRIN1	http://www.genome.jp/kegg-bin/show_pathway?hsa04724/hsa:2902%09red
Transmission across Chemical Synapses	Reactome	R-HSA-112315	2	261	0.56883	0.59611	KCNJ12|GRIN1	http://www.reactome.org/cgi-bin/eventbrowser_st_id?ST_ID=R-HSA-112315
Nonsense Mediated Decay (NMD) enhanced by the Exon Junction Complex (EJC)	Reactome	R-HSA-975957	1	115	0.569817	0.59611	NCBP1	http://www.reactome.org/cgi-bin/eventbrowser_st_id?ST_ID=R-HSA-975957
Nonsense-Mediated Decay (NMD)	Reactome	R-HSA-927802	1	115	0.569817	0.59611	NCBP1	http://www.reactome.org/cgi-bin/eventbrowser_st_id?ST_ID=R-HSA-927802
Meiosis	Reactome	R-HSA-1500620	1	116	0.572938	0.598735	RAD51C	http://www.reactome.org/cgi-bin/eventbrowser_st_id?ST_ID=R-HSA-1500620
Carbon metabolism	KEGG PATHWAY	hsa01200	1	117	0.576037	0.601533	SUCLA2	http://www.genome.jp/kegg-bin/show_pathway?hsa01200/hsa:8803%09red
Transcriptional regulation by RUNX2	Reactome	R-HSA-8878166	1	118	0.579114	0.604094	PSMA3	http://www.reactome.org/cgi-bin/eventbrowser_st_id?ST_ID=R-HSA-8878166
Sphingolipid signaling pathway	KEGG PATHWAY	hsa04071	1	119	0.582168	0.607061	PPP2R2D	http://www.genome.jp/kegg-bin/show_pathway?hsa04071/hsa:55844%09red
Lysosome	KEGG PATHWAY	hsa04142	1	123	0.594166	0.617797	AP3D1	http://www.genome.jp/kegg-bin/show_pathway?hsa04142/hsa:8943%09red
Oxidative Stress Induced Senescence	Reactome	R-HSA-2559580	1	124	0.597112	0.620193	RNF2	http://www.reactome.org/cgi-bin/eventbrowser_st_id?ST_ID=R-HSA-2559580
Cell-Cell communication	Reactome	R-HSA-1500931	1	125	0.600036	0.622784	LAMA3	http://www.reactome.org/cgi-bin/eventbrowser_st_id?ST_ID=R-HSA-1500931
Oocyte meiosis	KEGG PATHWAY	hsa04114	1	128	0.608682	0.630405	BTRC	http://www.genome.jp/kegg-bin/show_pathway?hsa04114/hsa:8945%09red
RUNX1 regulates transcription of genes involved in differentiation of HSCs	Reactome	R-HSA-8939236	1	129	0.611522	0.633121	PSMA3	http://www.reactome.org/cgi-bin/eventbrowser_st_id?ST_ID=R-HSA-8939236
Purine metabolism	KEGG PATHWAY	hsa00230	1	130	0.614342	0.63536	GMPS	http://www.genome.jp/kegg-bin/show_pathway?hsa00230/hsa:8833%09red
Relaxin signaling pathway	KEGG PATHWAY	hsa04926	1	130	0.614342	0.63536	SOS2	http://www.genome.jp/kegg-bin/show_pathway?hsa04926/hsa:6655%09red
Dopaminergic synapse	KEGG PATHWAY	hsa04728	1	131	0.617142	0.637347	PPP2R2D	http://www.genome.jp/kegg-bin/show_pathway?hsa04728/hsa:55844%09red
HDR through Homologous Recombination (HRR) or Single Strand Annealing (SSA)	Reactome	R-HSA-5693567	1	132	0.619921	0.639762	RAD51C	http://www.reactome.org/cgi-bin/eventbrowser_st_id?ST_ID=R-HSA-5693567
FoxO signaling pathway	KEGG PATHWAY	hsa04068	1	132	0.619921	0.639762	SOS2	http://www.genome.jp/kegg-bin/show_pathway?hsa04068/hsa:6655%09red
@@Apoptosis	KEGG PATHWAY	hsa04210	1	136	0.630839	0.650335	SEPTIN4	http://www.genome.jp/kegg-bin/show_pathway?hsa04210/hsa:5414%09red
Apelin signaling pathway	KEGG PATHWAY	hsa04371	1	137	0.633519	0.65194	RRAS2	http://www.genome.jp/kegg-bin/show_pathway?hsa04371/hsa:22800%09red
Rho GTPase cycle	Reactome	R-HSA-194840	1	138	0.636179	0.653983	SOS2	http://www.reactome.org/cgi-bin/eventbrowser_st_id?ST_ID=R-HSA-194840
Homology Directed Repair	Reactome	R-HSA-5693538	1	138	0.636179	0.653983	RAD51C	http://www.reactome.org/cgi-bin/eventbrowser_st_id?ST_ID=R-HSA-5693538
Fluid shear stress and atherosclerosis	KEGG PATHWAY	hsa05418	1	139	0.638821	0.655769	GSTA1	http://www.genome.jp/kegg-bin/show_pathway?hsa05418/hsa:2938%09red
Signaling pathways regulating pluripotency of stem cells	KEGG PATHWAY	hsa04550	1	140	0.641443	0.658228	FGFR1	http://www.genome.jp/kegg-bin/show_pathway?hsa04550/hsa:2260%09red
Reproduction	Reactome	R-HSA-1474165	1	141	0.644047	0.660666	RAD51C	http://www.reactome.org/cgi-bin/eventbrowser_st_id?ST_ID=R-HSA-1474165
Diseases of glycosylation	Reactome	R-HSA-3781865	1	143	0.649197	0.665479	MUC19	http://www.reactome.org/cgi-bin/eventbrowser_st_id?ST_ID=R-HSA-3781865
Epigenetic regulation of gene expression	Reactome	R-HSA-212165	1	146	0.656784	0.672069	GTF2H4	http://www.reactome.org/cgi-bin/eventbrowser_st_id?ST_ID=R-HSA-212165
Gastric cancer	KEGG PATHWAY	hsa05226	1	149	0.664208	0.679426	SOS2	http://www.genome.jp/kegg-bin/show_pathway?hsa05226/hsa:6655%09red
Oxytocin signaling pathway	KEGG PATHWAY	hsa04921	1	153	0.673857	0.689053	KCNJ12	http://www.genome.jp/kegg-bin/show_pathway?hsa04921/hsa:3768%09red
G2/M Checkpoints	Reactome	R-HSA-69481	1	167	0.705505	0.717622	PSMA3	http://www.reactome.org/cgi-bin/eventbrowser_st_id?ST_ID=R-HSA-69481
cGMP-PKG signaling pathway	KEGG PATHWAY	hsa04022	1	167	0.705505	0.717622	ATP2B1	http://www.genome.jp/kegg-bin/show_pathway?hsa04022/hsa:490%09red
Neuroactive ligand-receptor interaction	KEGG PATHWAY	hsa04080	2	338	0.70681	0.718697	GRIN1|PTH2R	http://www.genome.jp/kegg-bin/show_pathway?hsa04080/hsa:5746%09red/hsa:2902%09red
Tight junction	KEGG PATHWAY	hsa04530	1	170	0.711878	0.723091	PPP2R2D	http://www.genome.jp/kegg-bin/show_pathway?hsa04530/hsa:55844%09red
CCKR signaling map	PANTHER	P06959	1	175	0.722196	0.732801	TPCN2	http://www.pantherdb.org/pathway/pathwayDiagram.jsp?catAccession=P06959
Major pathway of rRNA processing in the nucleolus and cytosol	Reactome	R-HSA-6791226	1	183	0.737943	0.747996	WDR3	http://www.reactome.org/cgi-bin/eventbrowser_st_id?ST_ID=R-HSA-6791226
Transcriptional misregulation in cancer	KEGG PATHWAY	hsa05202	1	186	0.743617	0.75322	DOT1L	http://www.genome.jp/kegg-bin/show_pathway?hsa05202/hsa:84444%09red
Chemokine signaling pathway	KEGG PATHWAY	hsa04062	1	190	0.750991	0.759629	SOS2	http://www.genome.jp/kegg-bin/show_pathway?hsa04062/hsa:6655%09red
rRNA processing in the nucleus and cytosol	Reactome	R-HSA-8868773	1	193	0.756383	0.76455	WDR3	http://www.reactome.org/cgi-bin/eventbrowser_st_id?ST_ID=R-HSA-8868773
Viral carcinogenesis	KEGG PATHWAY	hsa05203	1	201	0.770199	0.777973	GTF2H4	http://www.genome.jp/kegg-bin/show_pathway?hsa05203/hsa:2968%09red
rRNA processing	Reactome	R-HSA-72312	1	203	0.773529	0.780793	WDR3	http://www.reactome.org/cgi-bin/eventbrowser_st_id?ST_ID=R-HSA-72312
Neuronal System	Reactome	R-HSA-112316	2	402	0.791686	0.79718	KCNJ12|GRIN1	http://www.reactome.org/cgi-bin/eventbrowser_st_id?ST_ID=R-HSA-112316
G alpha (i) signalling events	Reactome	R-HSA-418594	2	405	0.795076	0.800039	TAS2R5|APOM	http://www.reactome.org/cgi-bin/eventbrowser_st_id?ST_ID=R-HSA-418594
SLC-mediated transmembrane transport	Reactome	R-HSA-425407	1	249	0.838151	0.841631	SLC3A2	http://www.reactome.org/cgi-bin/eventbrowser_st_id?ST_ID=R-HSA-425407
GPCR ligand binding	Reactome	R-HSA-500792	2	454	0.843931	0.847142	TAS2R5|PTH2R	http://www.reactome.org/cgi-bin/eventbrowser_st_id?ST_ID=R-HSA-500792
G alpha (s) signalling events	Reactome	R-HSA-418555	2	536	0.902607	0.904789	REEP5|PTH2R	http://www.reactome.org/cgi-bin/eventbrowser_st_id?ST_ID=R-HSA-418555
GPCR downstream signalling	Reactome	R-HSA-388396	5	1108	0.907342	0.909221	TAS2R5|REEP5|SOS2|APOM|PTH2R	http://www.reactome.org/cgi-bin/eventbrowser_st_id?ST_ID=R-HSA-388396
Signaling by GPCR	Reactome	R-HSA-372790	5	1170	0.929359	0.930963	TAS2R5|REEP5|SOS2|APOM|PTH2R	http://www.reactome.org/cgi-bin/eventbrowser_st_id?ST_ID=R-HSA-372790
Olfactory Signaling Pathway	Reactome	R-HSA-381753	1	393	0.943602	0.944253	REEP5	http://www.reactome.org/cgi-bin/eventbrowser_st_id?ST_ID=R-HSA-381753

## Sheet: Table S4 CHB-disease
Table S4: Disease Enrichment Analysis of Genes under CHB-specific Soft Selected Genes
#Term	Database	ID	Input number	Background number	P-Value	Corrected P-Value	Input	Hyperlink
Asthma	NHGRI GWAS Catalog		5	44	2.81312e-05	0.00326547	DENND1B|TSBP1|CRB1|HLA-DQA1|HLA-DQA2	None
Chronic obstructive pulmonary disease-related biomarkers	NHGRI GWAS Catalog		4	24	4.79058e-05	0.00422799	MIR99AHG|ASRGL1|HYDIN|PELI2	None
Lymphoma	NHGRI GWAS Catalog		3	12	0.000159877	0.00830675	HLA-DQB1|HLA-DQA1|HLA-DQA2	None
Hypothyroidism	NHGRI GWAS Catalog		4	34	0.000163158	0.00830675	PTPN22|HECTD4|HLA-DQA1|HLA-DQA2	None
Nephropathy	NHGRI GWAS Catalog		3	19	0.000521208	0.0162639	HORMAD2|MTMR3|HLA-DQA1	None
Chronic hepatitis B infection	NHGRI GWAS Catalog		2	5	0.00106948	0.0272279	HLA-DQB1|HLA-DQA2	None
Biomedical quantitative traits	NHGRI GWAS Catalog		2	6	0.00141917	0.0326175	ATP2B1|HECTD4	None
Myocardial infarction	NHGRI GWAS Catalog		2	7	0.00181593	0.0365961	AP3D1|DOT1L	None
IgA nephropathy	NHGRI GWAS Catalog		2	8	0.00225909	0.0404341	MTMR3|HLA-DQA1	None
Osteoarthritis	NHGRI GWAS Catalog		2	9	0.00274795	0.0450539	DOT1L|DUS4L	None
Lung adenocarcinoma	NHGRI GWAS Catalog		2	9	0.00274795	0.0450539	APOM|BAG6	None
Multiple sclerosis (OCB status)	NHGRI GWAS Catalog		2	10	0.00328182	0.0507659	HLA-DQA1|HLA-DQA2	None
Inflammatory bowel disease (early onset)	NHGRI GWAS Catalog		2	11	0.00386005	0.0555573	HORMAD2|MTMR3	None
Multiple sclerosis	NHGRI GWAS Catalog		5	142	0.00443888	0.0588343	PDZRN4|ZNF767P|DDAH1|TSBP1|HLA-DQA1	None
Rheumatoid arthritis	NHGRI GWAS Catalog		5	144	0.00469877	0.0606036	PTPN22|APOM|HLA-DQA1|HLA-DQA2|TSBP1	None
Charcot-Marie-Tooth disease	KEGG DISEASE	H00264	3	47	0.00571498	0.0696844	MORC2|SBF2|MTMR2	http://www.genome.jp/dbget-bin/www_bget?H00264
Crohn's disease	NHGRI GWAS Catalog		6	220	0.00627616	0.0731462	PTPN22|MUC19|DENND1B|MTMR3|HLA-DQA1|HLA-DQA2	None
Noonan syndrome and related disorders	KEGG DISEASE	H00523	2	16	0.00739338	0.0812712	SOS2|CBL	http://www.genome.jp/dbget-bin/www_bget?H00523
Vitiligo	NHGRI GWAS Catalog		3	54	0.00822153	0.0861589	PTPN22|TSBP1|HLA-DQA1	None
Systemic sclerosis	KEGG DISEASE	H01492	2	17	0.00822399	0.0861589	PTPN22|HLA-DQA1	http://www.genome.jp/dbget-bin/www_bget?H01492
Height	NHGRI GWAS Catalog		8	395	0.00950949	0.0948335	KCNJ12|MTMR11|SF3B4|NUP153|SV2A|TEAD1|DOT1L|ATF7	None
Leukemia, acute myeloid	OMIM	601626	2	20	0.0109524	0.100582	NUP214|PICALM	http://omim.org/entry/601626
Immunoglobulin A	NHGRI GWAS Catalog		2	20	0.0109524	0.100582	AMBRA1|ATG13	None
Type 1 diabetes mellitus	KEGG DISEASE	H00408	2	22	0.0129624	0.110638	PTPN22|HLA-DQA1	http://www.genome.jp/dbget-bin/www_bget?H00408
Lupus nephritis in systemic lupus erythematosus	NHGRI GWAS Catalog		2	22	0.0129624	0.110638	TSBP1|CRB1	None
IgG glycosylation	NHGRI GWAS Catalog		2	23	0.014023	0.114633	HLA-DQB1|HLA-DQA2	None
Lung cancer	NHGRI GWAS Catalog		2	25	0.0162523	0.125436	BAG6|MTMR3	None
Ulcerative colitis	NHGRI GWAS Catalog		4	138	0.020024	0.141731	DDR1|GTF2H4|HLA-DQA1|HSPA1L	None
Platelet counts	NHGRI GWAS Catalog		3	77	0.0204551	0.144079	PTGES3|AP2B1|CBL	None
Testicular germ cell tumor	NHGRI GWAS Catalog		2	29	0.0211276	0.144627	RAD51C|SEPTIN4	None
Systemic lupus erythematosus	NHGRI GWAS Catalog		3	79	0.0218188	0.147252	TSBP1|HLA-DQA1|HLA-DQA2	None
Pancreatic cancer	NHGRI GWAS Catalog		2	30	0.02243	0.149885	SBF2|MYO1D	None
Hypertension	NHGRI GWAS Catalog		2	31	0.0237647	0.154978	ATP2B1|XRCC4	None
Anorexia nervosa	NHGRI GWAS Catalog		2	32	0.0251313	0.161352	MGA|TAS2R5	None
Dilated cardiomyopathy	KEGG DISEASE	H00294	2	35	0.0294167	0.175292	PSEN1|HLA-DQA1	http://www.genome.jp/dbget-bin/www_bget?H00294
Amyotrophic lateral sclerosis (sporadic)	NHGRI GWAS Catalog		4	159	0.0311331	0.183635	BRINP3|INTS6|CNTLN|PTH2R	None
Amyotrophic lateral sclerosis	NHGRI GWAS Catalog		2	37	0.0324231	0.188561	LAMA3|CABIN1	None
Ovarian cancer	NHGRI GWAS Catalog		2	37	0.0324231	0.188561	ACACA|CNTLN	None
Coronary heart disease	NHGRI GWAS Catalog		3	96	0.0353649	0.201073	ATP2B1|TSBP1|HECTD4	None
Neurodegenerative diseases	KEGG DISEASE		6	337	0.0394912	0.20417	MORC2|PSEN1|MTMR2|SBF2|CWF19L1|TECPR2	None
Cardiac diseases	KEGG DISEASE		3	101	0.0400068	0.20417	MED13L|PSEN1|HLA-DQA1	None
Cardiovascular diseases	KEGG DISEASE		6	342	0.0418669	0.20417	PTPN22|MED13L|PSEN1|APC|RAD51C|HLA-DQA1	None
Skin and soft tissue diseases	KEGG DISEASE		3	103	0.0419458	0.20417	PTPN22|PSEN1|HLA-DQA1	None
Skin diseases	KEGG DISEASE		3	103	0.0419458	0.20417	PTPN22|PSEN1|HLA-DQA1	None
Frontotemporal lobar degeneration	KEGG DISEASE	H00078	1	5	0.0426351	0.20417	PSEN1	http://www.genome.jp/dbget-bin/www_bget?H00078
Epidermolysis bullosa, generalized atrophic benign	OMIM	226650	1	5	0.0426351	0.20417	LAMA3	http://omim.org/entry/226650
Drinking behavior	NHGRI GWAS Catalog		1	5	0.0426351	0.20417	HECTD4	None
Nephropathy (idiopathic membranous)	NHGRI GWAS Catalog		1	5	0.0426351	0.20417	HLA-DQA1	None
Echocardiographic traits	NHGRI GWAS Catalog		1	5	0.0426351	0.20417	BRINP3	None
Blond vs. brown hair color	NHGRI GWAS Catalog		1	5	0.0426351	0.20417	TPCN2	None
Methotrexate phramacokinetics (acute lymphoblastic leukemia)	NHGRI GWAS Catalog		1	5	0.0426351	0.20417	LRMDA	None
Hepatitis B vaccine response	NHGRI GWAS Catalog		1	5	0.0426351	0.20417	TSBP1	None
Thyroid peroxidase antibody levels	NHGRI GWAS Catalog		1	5	0.0426351	0.20417	PTPN22	None
Other immune system diseases	KEGG DISEASE		2	45	0.04556	0.207249	PTPN22|EPG5	None
Alzheimer's disease (cognitive decline)	NHGRI GWAS Catalog		2	46	0.0473193	0.207249	DMXL1|RRAS2	None
Epidermolysis bullosa, junctional	KEGG DISEASE	H00586	1	6	0.0495627	0.207249	LAMA3	http://www.genome.jp/dbget-bin/www_bget?H00586
Lupus nephritis, susceptibility to	OMIM	152700	1	6	0.0495627	0.207249	PTPN22	http://omim.org/entry/152700
Cognitive test performance	NHGRI GWAS Catalog		1	6	0.0495627	0.207249	RFX4	None
Glycemic traits	NHGRI GWAS Catalog		1	6	0.0495627	0.207249	HECTD4	None
Knee osteoarthritis	NHGRI GWAS Catalog		1	6	0.0495627	0.207249	HLA-DQA2	None
Narcolepsy	NHGRI GWAS Catalog		1	6	0.0495627	0.207249	HLA-DQA2	None
Congenital malformations of the urinary system	KEGG DISEASE		2	49	0.0527423	0.208245	IQCB1|NRIP1	None
Protein quantitative trait loci	NHGRI GWAS Catalog		2	50	0.054597	0.208245	PDZRN4|TMEM38B	None
Oculocutaneous albinism	KEGG DISEASE	H00168	1	7	0.0564403	0.208245	LRMDA	http://www.genome.jp/dbget-bin/www_bget?H00168
Senior-Loken syndrome	KEGG DISEASE	H00538	1	7	0.0564403	0.208245	IQCB1	http://www.genome.jp/dbget-bin/www_bget?H00538
Rheumatoid arthritis, progression of	OMIM	180300	1	7	0.0564403	0.208245	PTPN22	http://omim.org/entry/180300
Carotid atherosclerosis in HIV infection	NHGRI GWAS Catalog		1	7	0.0564403	0.208245	THOC5	None
Hepatitis B	NHGRI GWAS Catalog		1	7	0.0564403	0.208245	HLA-DQB1	None
Thyroid cancer (Papillary, radiation-related)	NHGRI GWAS Catalog		1	7	0.0564403	0.208245	NCBP1	None
Chronic hepatitis C infection	NHGRI GWAS Catalog		1	7	0.0564403	0.208245	HLA-DQA1	None
Gamma glutamyl transpeptidase	NHGRI GWAS Catalog		1	7	0.0564403	0.208245	HECTD4	None
Pulmonary function (interaction)	NHGRI GWAS Catalog		2	51	0.0564744	0.208245	HLA-DQA2|LRMDA	None
Visceral adipose tissue/subcutaneous adipose tissue ratio	NHGRI GWAS Catalog		2	51	0.0564744	0.208245	SUCLA2|TMEM38B	None
Leukemia, acute lymphoblastic	OMIM	613065	1	8	0.0632684	0.212277	NUP214	http://omim.org/entry/613065
Cervical cancer	NHGRI GWAS Catalog		1	8	0.0632684	0.212277	HLA-DQA1	None
Sj鰃ren's syndrome	NHGRI GWAS Catalog		1	8	0.0632684	0.212277	HLA-DQA1	None
Aging (time to event)	NHGRI GWAS Catalog		1	8	0.0632684	0.212277	SUCLA2	None
Serum protein levels (sST2)	NHGRI GWAS Catalog		1	8	0.0632684	0.212277	DENND1B	None
Mean platelet volume	NHGRI GWAS Catalog		2	55	0.0642033	0.213178	PTGES3|AP2B1	None
Attention deficit hyperactivity disorder	NHGRI GWAS Catalog		2	57	0.0681935	0.214726	MIR99AHG|REEP5	None
Congenital malformations	KEGG DISEASE		11	900	0.0690057	0.214726	TMEM38B|SOS2|SF3B4|IQCB1|NRIP1|CBL|HERC1|LAMA3|TTC37|ATP2C1|FGFR1	None
Obesity-related traits	NHGRI GWAS Catalog		9	691	0.069891	0.214726	PTPN22|PHTF2|TSBP1|MIR99AHG|IREB2|RICTOR|RNF2|NUP153|METTL15	None
Syndromic craniosynostoses	KEGG DISEASE	H00458	1	9	0.0700472	0.214726	FGFR1	http://www.genome.jp/dbget-bin/www_bget?H00458
Noonan syndrome	KEGG DISEASE	H01738	1	9	0.0700472	0.214726	SOS2	http://www.genome.jp/dbget-bin/www_bget?H01738
Immune reponse to smallpox (secreted IL-12p40)	NHGRI GWAS Catalog		1	9	0.0700472	0.214726	PRR16	None
Magnesium levels	NHGRI GWAS Catalog		1	9	0.0700472	0.214726	ATP2B1	None
Tourette syndrome	NHGRI GWAS Catalog		1	9	0.0700472	0.214726	PICALM	None
Response to anti-retroviral therapy (ddI/d4T) in HIV-1 infection (Grade 2 peripheral neuropathy)	NHGRI GWAS Catalog		1	9	0.0700472	0.214726	KIF20B	None
Rheumatoid arthritis (ACPA-negative)	NHGRI GWAS Catalog		1	9	0.0700472	0.214726	HLA-DQA1	None
Vascular diseases	KEGG DISEASE		2	61	0.0764096	0.218224	PTPN22|APC	None
Hermansky-Pudlak syndrome	KEGG DISEASE	H00166	1	10	0.0767771	0.218224	AP3D1	http://www.genome.jp/dbget-bin/www_bget?H00166
Resting heart rate	NHGRI GWAS Catalog		1	10	0.0767771	0.218224	MAML1	None
Epstein-Barr virus immune response (EBNA-1)	NHGRI GWAS Catalog		1	10	0.0767771	0.218224	GPANK1	None
F-cell distribution	NHGRI GWAS Catalog		1	10	0.0767771	0.218224	YTHDC2	None
Hepatocellular carcinoma	NHGRI GWAS Catalog		1	10	0.0767771	0.218224	HLA-DQA1	None
Alopecia areata	NHGRI GWAS Catalog		1	11	0.0834585	0.225299	HLA-DQA2	None
Diabetes	KEGG DISEASE		2	67	0.0892774	0.22695	PTPN22|HLA-DQA1	None
Inherited glycosylphosphatidylinositol deficiencies	KEGG DISEASE	H01489	1	12	0.0900917	0.22695	PIGN	http://www.genome.jp/dbget-bin/www_bget?H01489
Body mass index (interaction)	NHGRI GWAS Catalog		1	12	0.0900917	0.22695	PELI2	None
Chronic kidney disease	NHGRI GWAS Catalog		2	69	0.0937	0.231674	PHTF2|TDRD12	None
Colorectal cancer (diet interaction)	NHGRI GWAS Catalog		1	13	0.096677	0.231674	SUCLA2	None
Alcohol consumption	NHGRI GWAS Catalog		1	13	0.096677	0.231674	HECTD4	None
@@Systemic lupus erythematosus	KEGG DISEASE	H00080	1	14	0.103215	0.232374	HLA-DQA1	http://www.genome.jp/dbget-bin/www_bget?H00080
Inherited thrombophilia	KEGG DISEASE	H00223	1	14	0.103215	0.232374	APC	http://www.genome.jp/dbget-bin/www_bget?H00223
Immune response to anthrax vaccine	NHGRI GWAS Catalog		1	14	0.103215	0.232374	HLA-DQA1	None
Breast cancer	KEGG DISEASE	H00031	1	15	0.109706	0.237232	FGFR1	http://www.genome.jp/dbget-bin/www_bget?H00031
Mitochondrial DNA depletion syndrome	KEGG DISEASE	H00469	1	15	0.109706	0.237232	SUCLA2	http://www.genome.jp/dbget-bin/www_bget?H00469
Osteogenesis imperfecta	KEGG DISEASE	H00506	1	15	0.109706	0.237232	TMEM38B	http://www.genome.jp/dbget-bin/www_bget?H00506
Post-traumatic stress disorder (asjusted for relatedness)	NHGRI GWAS Catalog		1	15	0.109706	0.237232	GRIN1	None
Esophageal cancer	NHGRI GWAS Catalog		1	15	0.109706	0.237232	HECTD4	None
Congenital malformations of the digestive system	KEGG DISEASE		1	16	0.11615	0.240247	TTC37	None
Thyroid cancer	KEGG DISEASE	H00032	1	16	0.11615	0.240247	TPR	http://www.genome.jp/dbget-bin/www_bget?H00032
Bipolar disorder (mood-incongruent)	NHGRI GWAS Catalog		1	16	0.11615	0.240247	PBRM1	None
Chronic obstructive pulmonary disease	NHGRI GWAS Catalog		1	16	0.11615	0.240247	IREB2	None
Alzheimer's disease (age of onset)	NHGRI GWAS Catalog		1	16	0.11615	0.240247	ZNF592	None
Stearic acid (18:0) plasma levels	NHGRI GWAS Catalog		1	16	0.11615	0.240247	LPGAT1	None
Mitochondrial diseases	KEGG DISEASE		3	164	0.121308	0.245094	NBAS|SUCLA2|NDUFS4	None
Leber congenital amaurosis	KEGG DISEASE	H00837	1	17	0.122547	0.245094	CRB1	http://www.genome.jp/dbget-bin/www_bget?H00837
Liver enzyme levels (alanine transaminase)	NHGRI GWAS Catalog		1	17	0.122547	0.245094	CCDC102B	None
Leigh syndrome	KEGG DISEASE	H01354	1	18	0.128898	0.250209	NDUFS4	http://www.genome.jp/dbget-bin/www_bget?H01354
Response to fenofibrate (adiponectin levels)	NHGRI GWAS Catalog		1	18	0.128898	0.250209	DDX54	None
IgE levels	NHGRI GWAS Catalog		1	18	0.128898	0.250209	HLA-DQA2	None
@@Systemic sclerosis	NHGRI GWAS Catalog		1	19	0.135204	0.253791	HLA-DQA1	None
Nephronophthisis	KEGG DISEASE	H00537	1	19	0.135204	0.253791	IQCB1	http://www.genome.jp/dbget-bin/www_bget?H00537
HIV-1 control	NHGRI GWAS Catalog		1	19	0.135204	0.253791	DDR1	None
Primary tooth development (time to first tooth eruption)	NHGRI GWAS Catalog		1	19	0.135204	0.253791	RAD51C	None
Renal function-related traits (BUN)	NHGRI GWAS Catalog		1	19	0.135204	0.253791	HECTD4	None
Kawasaki disease	NHGRI GWAS Catalog		1	19	0.135204	0.253791	HLA-DQB1	None
Bone mineral density (spine)	NHGRI GWAS Catalog		1	19	0.135204	0.253791	TSBP1	None
Blood pressure	NHGRI GWAS Catalog		2	87	0.135984	0.254926	ATP2B1|ST7L	None
Fanconi anemia	KEGG DISEASE	H00238	1	21	0.147678	0.263083	RAD51C	http://www.genome.jp/dbget-bin/www_bget?H00238
Bardet-Biedl syndrome	KEGG DISEASE	H00418	1	21	0.147678	0.263083	BBS5	http://www.genome.jp/dbget-bin/www_bget?H00418
Autosomal recessive spinocerebellar ataxias	KEGG DISEASE	H01891	1	21	0.147678	0.263083	CWF19L1	http://www.genome.jp/dbget-bin/www_bget?H01891
Schizophrenia	NHGRI GWAS Catalog		3	181	0.149201	0.265144	BAG6|HLA-DQA1|PBRM1	None
Allergies and autoimmune diseases	KEGG DISEASE		2	93	0.150883	0.266548	PTPN22|HLA-DQA1	None
Breast cancer, somatic	OMIM	114480	1	22	0.153848	0.266548	RB1CC1	http://omim.org/entry/114480
Acne (severe)	NHGRI GWAS Catalog		3	184	0.154323	0.267211	POLA2|NDUFS4|CABIN1	None
Hypogonadotropic hypogonadism	KEGG DISEASE	H00255	1	23	0.159974	0.271488	FGFR1	http://www.genome.jp/dbget-bin/www_bget?H00255
Type 1 diabetes autoantibodies	NHGRI GWAS Catalog		1	23	0.159974	0.271488	PTPN22	None
Lipid traits	NHGRI GWAS Catalog		1	23	0.159974	0.271488	THOC5	None
Gastrointestinal diseases	KEGG DISEASE		1	24	0.166055	0.276522	HLA-DQA1	None
Response to antipsychotic treatment	NHGRI GWAS Catalog		1	24	0.166055	0.276522	ATF7IP2	None
Graves' disease	NHGRI GWAS Catalog		1	25	0.172093	0.281677	HLA-DQA1	None
Telomere length	NHGRI GWAS Catalog		1	25	0.172093	0.281677	PELI2	None
Periodontal disease-related phenotypes	NHGRI GWAS Catalog		1	25	0.172093	0.281677	SOS2	None
Body mass index	NHGRI GWAS Catalog		2	102	0.173783	0.284123	STK33|MFAP3	None
Nervous system diseases	KEGG DISEASE		9	859	0.180104	0.291015	MORC2|PSEN1|CRB1|MTMR2|TECPR2|SBF2|TEAD1|CWF19L1|SIPA1L3	None
Hippocampal atrophy	NHGRI GWAS Catalog		1	27	0.184037	0.291998	METTL8	None
Congenital malformations of the musculoskeletal system	KEGG DISEASE		3	201	0.184319	0.292132	SF3B4|TMEM38B|FGFR1	None
Metabolite levels	NHGRI GWAS Catalog		2	107	0.186735	0.295317	USP24|HECTD4	None
Airflow obstruction	NHGRI GWAS Catalog		1	28	0.189945	0.296196	IDE	None
Primary biliary cirrhosis	NHGRI GWAS Catalog		1	28	0.189945	0.296196	DENND1B	None
Activated partial thromboplastin time	NHGRI GWAS Catalog		1	28	0.189945	0.296196	TSBP1	None
Celiac disease	NHGRI GWAS Catalog		2	109	0.191954	0.298847	HLA-DQA1|HYDIN	None
Cancers of the breast and female genital organs	KEGG DISEASE		1	29	0.19581	0.30018	FGFR1	None
Diabetes, type 2	OMIM	125853	1	29	0.19581	0.30018	PPP1R3A	http://omim.org/entry/125853
Pubertal anthropometrics	NHGRI GWAS Catalog		1	29	0.19581	0.30018	TMEM38B	None
Refractive error	NHGRI GWAS Catalog		1	29	0.19581	0.30018	MYO1D	None
Bronchopulmonary dysplasia	NHGRI GWAS Catalog		1	29	0.19581	0.30018	PRR16	None
Atopic dermatitis	NHGRI GWAS Catalog		1	30	0.201633	0.304126	TSBP1	None
Response to amphetamines	NHGRI GWAS Catalog		1	30	0.201633	0.304126	CNTLN	None
Allergic sensitization	NHGRI GWAS Catalog		1	31	0.207413	0.308674	HLA-DQA1	None
@@Breast cancer	NHGRI GWAS Catalog		2	115	0.207718	0.30881	PTPN22|NRIP1	None
Mitochondrial complex I deficiency	KEGG DISEASE	H00473	1	32	0.213152	0.313358	NDUFS4	http://www.genome.jp/dbget-bin/www_bget?H00473
Primary ciliary dyskinesia	KEGG DISEASE	H00564	1	33	0.21885	0.318188	HYDIN	http://www.genome.jp/dbget-bin/www_bget?H00564
Cancers of endocrine organs	KEGG DISEASE		1	33	0.21885	0.318188	TPR	None
Heart rate	NHGRI GWAS Catalog		1	33	0.21885	0.318188	RFX4	None
Endocrine and metabolic diseases	KEGG DISEASE		3	220	0.219455	0.318748	PTPN22|HLA-DQA1|FGFR1	None
Inflammatory bowel disease	NHGRI GWAS Catalog		3	227	0.232733	0.330103	MTMR3|HLA-DQA1|MUC19	None
Cataract	KEGG DISEASE	H01202	1	36	0.235697	0.331232	SIPA1L3	http://www.genome.jp/dbget-bin/www_bget?H01202
Self-reported allergy	NHGRI GWAS Catalog		1	37	0.241232	0.336727	HLA-DQA1	None
Congenital disorders of metabolism	KEGG DISEASE		7	695	0.247709	0.342636	SUCLA2|BBS5|PIGN|NDUFS4|AP3D1|NBAS|LRMDA	None
Tracheobronchial diseases	KEGG DISEASE		1	40	0.257598	0.347375	HYDIN	None
Response to methotrexate in juvenile idiopathic arthritis	NHGRI GWAS Catalog		1	40	0.257598	0.347375	RFX4	None
Metabolic syndrome	NHGRI GWAS Catalog		1	40	0.257598	0.347375	PPP4R3B	None
Systolic blood pressure	NHGRI GWAS Catalog		1	41	0.262975	0.351846	ATP2B1	None
Other congenital malformations	KEGG DISEASE		4	357	0.265869	0.355553	HERC1|SOS2|CBL|FGFR1	None
Diastolic blood pressure	NHGRI GWAS Catalog		1	42	0.268313	0.356523	ATP2B1	None
Visceral fat	NHGRI GWAS Catalog		1	43	0.273613	0.361413	TSBP1	None
Chronic lymphocytic leukemia	NHGRI GWAS Catalog		1	43	0.273613	0.361413	HLA-DQA1	None
Eye disease	KEGG DISEASE		3	249	0.275272	0.363108	SIPA1L3|CRB1|TEAD1	None
Congenital disorders of amino acid metabolism	KEGG DISEASE		2	141	0.277032	0.364768	AP3D1|LRMDA	None
Mean corpuscular hemoglobin	NHGRI GWAS Catalog		1	44	0.278874	0.365204	INTS14	None
@@Type 2 diabetes	NHGRI GWAS Catalog		2	143	0.28238	0.368797	IDE|HLA-DQA2	None
Alzheimer's disease	NHGRI GWAS Catalog		1	47	0.294431	0.376239	PICALM	None
Visceral adipose tissue adjusted for BMI	NHGRI GWAS Catalog		1	48	0.299542	0.380592	SUCLA2	None
Breast size	NHGRI GWAS Catalog		1	49	0.304616	0.384642	SEC14L2	None
Alzheimer's disease (late onset)	NHGRI GWAS Catalog		1	50	0.309654	0.388674	PICALM	None
Prostate cancer	NHGRI GWAS Catalog		3	267	0.310629	0.389561	TSBP1|HLA-DQA1|HCG23	None
Congenital malformations of skin	KEGG DISEASE		2	154	0.311708	0.390577	LAMA3|ATP2C1	None
Autosomal dominant mental retardation	KEGG DISEASE	H00773	1	52	0.31962	0.394865	GRIN1	http://www.genome.jp/dbget-bin/www_bget?H00773
Coronary artery calcification	NHGRI GWAS Catalog		1	52	0.31962	0.394865	TSBP1	None
Hereditary spastic paraplegia	KEGG DISEASE	H00266	1	54	0.329443	0.403564	TECPR2	http://www.genome.jp/dbget-bin/www_bget?H00266
Immune system diseases	KEGG DISEASE		3	278	0.332321	0.406427	PTPN22|HLA-DQA1|EPG5	None
Colorectal cancer	NHGRI GWAS Catalog		1	55	0.334301	0.406427	MED13L	None
Respiratory diseases	KEGG DISEASE		1	58	0.348666	0.417766	HYDIN	None
Pulmonary function	NHGRI GWAS Catalog		1	58	0.348666	0.417766	LRMDA	None
Hypothalamus and pituitary gland diseases	KEGG DISEASE		1	60	0.358071	0.424652	FGFR1	None
Retinitis pigmentosa	KEGG DISEASE	H00527	1	61	0.362723	0.428592	CRB1	http://www.genome.jp/dbget-bin/www_bget?H00527
Age-related macular degeneration	NHGRI GWAS Catalog		1	64	0.376477	0.440183	DDR1	None
Hematologic diseases	KEGG DISEASE		2	181	0.382332	0.445772	APC|RAD51C	None
Response to statin therapy	NHGRI GWAS Catalog		1	66	0.385481	0.44693	BRINP3	None
Dental caries	NHGRI GWAS Catalog		1	66	0.385481	0.44693	PHTF2	None
Reproductive system diseases	KEGG DISEASE		1	68	0.394356	0.453416	AMHR2	None
@@Type 1 diabetes	NHGRI GWAS Catalog		1	69	0.398746	0.456834	PTPN22	None
Menarche (age at onset)	NHGRI GWAS Catalog		1	69	0.398746	0.456834	TMEM38B	None
Cognitive performance	NHGRI GWAS Catalog		1	78	0.436852	0.490233	NRIP1	None
Other congenital disorders of metabolism	KEGG DISEASE		1	79	0.440934	0.493669	BBS5	None
Cancers	KEGG DISEASE		2	206	0.44486	0.496674	TPR|FGFR1	None
Digestive system diseases	KEGG DISEASE		1	81	0.449011	0.500204	HLA-DQA1	None
Bone mineral density	NHGRI GWAS Catalog		1	85	0.464818	0.51289	XKR9	None
LDL cholesterol	NHGRI GWAS Catalog		1	89	0.480172	0.524646	MTMR3	None
Muscular diseases	KEGG DISEASE		1	102	0.527107	0.561963	CNBP	None
Congenital disorders of lipid/glycolipid metabolism	KEGG DISEASE		1	115	0.569817	0.59611	PIGN	None
HDL cholesterol	NHGRI GWAS Catalog		1	121	0.588211	0.612922	HECTD4	None
Blood metabolite levels	NHGRI GWAS Catalog		1	124	0.597112	0.620193	MGA	None
Bipolar disorder	NHGRI GWAS Catalog		1	131	0.617142	0.637347	PBRM1	None
Musculoskeletal diseases	KEGG DISEASE		1	156	0.680912	0.695288	CNBP	None
Mental and behavioural disorders	KEGG DISEASE		1	189	0.749168	0.758049	GRIN1	None
Other diseases	KEGG DISEASE		1	204	0.775176	0.782184	GRIN1	None

## Sheet: Table S5 CHB-GO
Table S5: GO Enrichment Analysis of Genes under CHB-specific Soft Selected Genes
#Term	Database	ID	Input number	Background number	P-Value	Corrected P-Value	Input	Hyperlink
protein binding	Gene Ontology	GO:0005515	159	11779	3.34917e-19	9.7193e-16	FRYL|DYNLL1|NCBP1|HECTD4|LYPLA1|IQCB1|RFX4|SBF2|MFAP3|SEC23IP|USP28|CCDC102B|MAP3K2|ZNF148|COMMD1|BDP1|NUP214|GRIN1|MTMR3|MTMR2|YAF2|IREB2|WDFY2|DHX9|CENPK|PPP2R2D|CRB1|NIPSNAP1|PTGR2|TRIM23|CCDC153|TPR|ATP2B1|USP32|THOC5|FGFR1|PTGES3|PRMT5|MYCBP|KPNA6|PRR16|RAD51C|APC|AMD1|RNF2|CCDC66|GGPS1|MAMDC2|ZNF592|ARID4A|RICTOR|XRCC4|MAML1|HAUS4|PPP6C|DMAP1|SRP19|XPOT|ATG13|GTF2H4|MGA|PCNX4|SLC3A2|ELP3|GF…	http://amigo.geneontology.org/amigo/term/GO:0005515
cytosol	Gene Ontology	GO:0005829	95	5095	1.62668e-18	2.36031e-15	DYNLL1|NCBP1|LYPLA1|IQCB1|GSTA1|SBF2|SEC23IP|USP28|USP24|MAP3K2|SRPK1|COMMD1|BDP1|NUP214|ASRGL1|GMPS|MTMR3|MTMR2|YAF2|IREB2|DHX9|TOPAZ1|CENPK|PPP2R2D|PRMT5|USP32|FGFR1|PTGES3|EIF4G3|ELP3|DDAH1|CCDC66|GGPS1|PDS5A|ARID4A|RICTOR|XRCC4|PANK3|CABIN1|HAUS4|PPP6C|DMAP1|SRP19|SAMD8|XPOT|HERC1|ATG13|LSM2|SLC3A2|RNF2|CBL|NUP153|TTC37|ASCC3|BAG6|SEC14L2|MYO1D|CCDC43|CNBP|IDE|FNIP2|NCOA1|PELI2|PSMA3|HNRNPF|A…	http://amigo.geneontology.org/amigo/term/GO:0005829
nucleoplasm	Gene Ontology	GO:0005654	77	3630	9.25134e-18	8.94913e-15	MORC2|POLA2|BAG6|NCBP1|DTX2|ARID4A|SF3B4|PPWD1|PDS5A|DBF4B|HSPA1A|RNF38|USP28|CENPK|TEAD1|USP24|XRCC4|PPP4R3B|HSPA1L|PTPN23|XPOT|MYBL2|CABIN1|MAML1|MAP3K2|ZNF148|PSEN1|COMMD1|DDX54|INTS14|DMAP1|SEC14L2|NUP214|TTC37|SIPA1L3|DOT1L|HNRNPF|DHX9|IQCB1|WDR3|INTS6|BDP1|LSM2|TCEA1|NCOA1|TPR|GTF2H4|ATP2B1|CUL2|RITA1|PRMT5|SRPK1|SLC3A2|THOC5|MGA|NICN1|PSMA3|CNTLN|PTGES3|KIF20B|BTRC|NRIP1|MYCBP|CSNK2B|NUP15…	http://amigo.geneontology.org/amigo/term/GO:0005654
nucleus	Gene Ontology	GO:0005634	87	5208	5.0988e-14	3.69918e-11	DYNLL1|NCBP1|MFAP3|USP28|USP24|KPNA6|SRPK1|COMMD1|ZNF573|BDP1|ASRGL1|MTMR2|YAF2|DHX9|TRIM23|TPR|THOC5|FGFR1|RFX4|PRMT5|ATF7IP2|PTGES3|REXO5|ELP3|PDS5A|ZNF592|MYCBP|ARID4A|XRCC4|PANK3|HRNR|MAML1|DDX54|DMAP1|TSBP1|NCOA1|MGA|RNF2|STK33|TTC37|RBM23|ASCC3|MEIOC|BAG6|SEC14L2|CNBP|DBF4B|IDE|PHTF2|TMEM38B|PSEN1|PSMA3|DOT1L|HNRNPF|RITA1|RAD51C|METTL8|YTHDC2|SEPTIN4|KIF20B|CSNK2B|MORC2|SF3B4|HSPA1A|RNF38|T…	http://amigo.geneontology.org/amigo/term/GO:0005634
cytoplasm	Gene Ontology	GO:0005737	68	4624	1.39282e-08	8.08395e-06	MORC2|MEIOC|DYNLL1|DTX2|DHX9|LYPLA1|MYO1D|NADSYN1|CNBP|HSPA1A|SBF2|MFAP3|SEC23IP|DBF4B|BAG6|LPGAT1|PPP4R3B|HSPA1L|PTPN22|PTPN23|FNIP2|IDE|HRNR|RAD51C|COMMD1|PSMA3|STK33|BDP1|DMAP1|SEC14L2|GRIN1|MTMR3|MTMR2|IREB2|PHACTR4|PLPP5|XPOT|MTMR11|TECPR2|ELP3|KIF18A|LSM2|TRIM23|HERC1|AMBRA1|TPR|IQCD|RITA1|PLEKHO1|SRPK1|ASRGL1|THOC5|METTL8|CNTLN|PTGES3|KIF20B|PRMT5|PTGR2|MYCBP|KPNA6|DCAF1|ZNF425|TTC37|ATF7|…	http://amigo.geneontology.org/amigo/term/GO:0005737
protein dephosphorylation	Gene Ontology	GO:0006470	9	149	2.50828e-06	0.000808781	PTPN22|BTRC|PGAM5|PPP6C|PTPRA|BDP1|MTMR3|MTMR2|PPP4R3B	http://amigo.geneontology.org/amigo/term/GO:0006470
ATP binding	Gene Ontology	GO:0005524	28	1463	4.72216e-06	0.00137037	MORC2|MYO1D|NADSYN1|HSPA1A|TDRD12|ATP2C1|HSPA1L|PANK3|IDE|MAP3K2|SRPK1|AMHR2|WARS2|DDX54|FGFR1|DHX9|ACACA|KIF18A|ATP2B1|RAD51C|GMPS|YTHDC2|SUCLA2|DDR1|DCAF1|STK33|ASCC3|KIF20B	http://amigo.geneontology.org/amigo/term/GO:0005524
lysosomal membrane	Gene Ontology	GO:0005765	12	318	6.05693e-06	0.00146477	FNIP2|TPCN2|SLC3A2|PSEN1|TRIM23|HLA-DQB1|MCOLN3|MCOLN2|AP3D1|HLA-DQA1|HLA-DQA2|LAMTOR3	http://amigo.geneontology.org/amigo/term/GO:0005765
macroautophagy	Gene Ontology	GO:0016236	7	93	8.69298e-06	0.00180193	DYNLL1|ATG13|AMBRA1|PGAM5|RB1CC1|MTMR3|CSNK2B	http://amigo.geneontology.org/amigo/term/GO:0016236
membrane	Gene Ontology	GO:0016020	34	2075	1.15887e-05	0.00210191	DYNLL1|RRAS2|MAMDC2|ATP2B1|SBF2|BAG6|ATP2C1|AP2B1|LPGAT1|PSEN1|BCAP29|DDX54|AP3D1|NBAS|MTMR2|HNRNPF|DHX9|MTMR11|PIGN|HERC1|RNF215|MCOLN3|MCOLN2|JOSD1|USP32|SLC3A2|MTMR3|XKR9|NUP153|KPNA6|RBM23|ASCC3|HLA-DQA1|PICALM	http://amigo.geneontology.org/amigo/term/GO:0016020
protein ubiquitination	Gene Ontology	GO:0016567	14	486	1.99943e-05	0.00269501	GID4|BTRC|HECTD4|DTX2|KCTD9|COMMD1|CBL|TRIM23|HERC1|DCAF1|TRIM59|RNF38|RNF215|CUL2	http://amigo.geneontology.org/amigo/term/GO:0016567
NAADP-sensitive calcium-release channel activity	Gene Ontology	GO:0072345	3	5	2.04308e-05	0.00269501	TPCN2|MCOLN3|MCOLN2	http://amigo.geneontology.org/amigo/term/GO:0072345
endoplasmic reticulum	Gene Ontology	GO:0005783	21	1018	2.66222e-05	0.00321907	BRINP3|PHTF2|YTHDC2|SAMD8|CNBP|LYPLA1|PSEN1|RRAS2|MAMDC2|LPGAT1|SRPK1|HSPA1A|LAMA3|TRIM59|SEC23IP|SV2A|APC|GRIN1|ATP2C1|NBAS|UGGT1	http://amigo.geneontology.org/amigo/term/GO:0005783
regulation of cellular response to heat	Gene Ontology	GO:1900034	6	77	3.22032e-05	0.00346125	PTGES3|NUP153|HSPA1A|TPR|NUP214|HSPA1L	http://amigo.geneontology.org/amigo/term/GO:1900034
protein transport	Gene Ontology	GO:0015031	11	320	3.37542e-05	0.00349838	PTPN23|COMMD1|KIF18A|PSEN1|MYO1D|BBS5|EIF5AL1|MCOLN2|RABEP1|DENND1B|NBAS	http://amigo.geneontology.org/amigo/term/GO:0015031
viral process	Gene Ontology	GO:0016032	13	456	4.37631e-05	0.00422799	RICTOR|DYNLL1|BTRC|TRIM23|NUP153|PSMA3|DCAF1|TPR|NUP214|ATF7|USP24|SRPK1|CUL2	http://amigo.geneontology.org/amigo/term/GO:0016032
T cell receptor signaling pathway	Gene Ontology	GO:0050852	8	174	5.87184e-05	0.00460543	PTPN22|PSEN1|BTRC|PSMA3|HLA-DQB1|DENND1B|HLA-DQA1|HLA-DQA2	http://amigo.geneontology.org/amigo/term/GO:0050852
ER to Golgi transport vesicle membrane	Gene Ontology	GO:0012507	5	53	6.41027e-05	0.00488334	STX5|HLA-DQB1|SEC23IP|HLA-DQA2|HLA-DQA1	http://amigo.geneontology.org/amigo/term/GO:0012507
ATPase activity	Gene Ontology	GO:0016887	9	229	6.56273e-05	0.00488334	MORC2|DHX9|IDE|KIF18A|HSPA1A|ATP2B1|ATP2C1|KIF20B|HSPA1L	http://amigo.geneontology.org/amigo/term/GO:0016887
RNA export from nucleus	Gene Ontology	GO:0006405	5	57	8.84192e-05	0.00625835	NUP214|NUP153|NCBP1|THOC5|TPR	http://amigo.geneontology.org/amigo/term/GO:0006405
MHC class II receptor activity	Gene Ontology	GO:0032395	3	10	0.000101578	0.00701857	HLA-DQB1|HLA-DQA1|HLA-DQA2	http://amigo.geneontology.org/amigo/term/GO:0032395
antigen processing and presentation of exogenous peptide antigen via MHC class II	Gene Ontology	GO:0019886	6	98	0.00011406	0.00742456	DYNLL1|KIF18A|HLA-DQA1|HLA-DQB1|AP2B1|HLA-DQA2	http://amigo.geneontology.org/amigo/term/GO:0019886
peptidyl-tyrosine dephosphorylation	Gene Ontology	GO:0035335	6	99	0.000120246	0.00742456	PTPN22|PTPN23|PTPRA|BDP1|MTMR3|MTMR2	http://amigo.geneontology.org/amigo/term/GO:0035335
protein tyrosine phosphatase activity	Gene Ontology	GO:0004725	6	100	0.000126696	0.00764327	PTPN22|PTPN23|PTPRA|BDP1|MTMR3|MTMR2	http://amigo.geneontology.org/amigo/term/GO:0004725
clathrin-coated endocytic vesicle membrane	Gene Ontology	GO:0030669	4	32	0.00013169	0.00764327	HLA-DQB1|HLA-DQA1|HLA-DQA2|AP2B1	http://amigo.geneontology.org/amigo/term/GO:0030669
nuclear pore	Gene Ontology	GO:0005643	5	63	0.000137491	0.00782351	NUP214|EIF5AL1|NUP153|TPR|XPOT	http://amigo.geneontology.org/amigo/term/GO:0005643
nuclear inclusion body	Gene Ontology	GO:0042405	3	12	0.000159877	0.00830675	NUP153|TPR|SLF1	http://amigo.geneontology.org/amigo/term/GO:0042405
tRNA export from nucleus	Gene Ontology	GO:0006409	4	34	0.000163158	0.00830675	NUP214|NUP153|TPR|XPOT	http://amigo.geneontology.org/amigo/term/GO:0006409
regulation of mRNA processing	Gene Ontology	GO:0050684	3	13	0.000195719	0.00962674	DHX9|SRPK1|NCBP1	http://amigo.geneontology.org/amigo/term/GO:0050684
COP9 signalosome	Gene Ontology	GO:0008180	4	36	0.000199723	0.00965996	HSPA1A|DYNLL1|DCAF1|HSPA1L	http://amigo.geneontology.org/amigo/term/GO:0008180
nuclear periphery	Gene Ontology	GO:0034399	3	14	0.000236389	0.0107188	NUP153|ATF7|TPR	http://amigo.geneontology.org/amigo/term/GO:0034399
aggresome	Gene Ontology	GO:0016235	4	39	0.000265146	0.0113155	HSPA1A|PSEN1|CABIN1|DBF4B	http://amigo.geneontology.org/amigo/term/GO:0016235
endosome membrane	Gene Ontology	GO:0010008	8	220	0.000276575	0.0116322	TPCN2|COMMD1|SBF2|HLA-DQB1|AP3D1|HLA-DQA1|HLA-DQA2|LAMTOR3	http://amigo.geneontology.org/amigo/term/GO:0010008
MHC class II protein complex	Gene Ontology	GO:0042613	3	15	0.000282151	0.0116456	HLA-DQB1|HLA-DQA1|HLA-DQA2	http://amigo.geneontology.org/amigo/term/GO:0042613
ubiquitin protein ligase activity	Gene Ontology	GO:0061630	9	286	0.000327087	0.0128271	GID4|DTX2|PELI2|BTRC|CBL|TRIM59|RNF38|RNF215|RNF2	http://amigo.geneontology.org/amigo/term/GO:0061630
estrogen receptor binding	Gene Ontology	GO:0030331	4	42	0.000344687	0.0131616	DCAF1|NCOA1|NRIP1|DDX54	http://amigo.geneontology.org/amigo/term/GO:0030331
ubiquitin-dependent protein catabolic process	Gene Ontology	GO:0006511	9	292	0.000378616	0.0135648	BAG6|BTRC|CBL|USP28|RNF215|USP32|USP24|RNF2|CUL2	http://amigo.geneontology.org/amigo/term/GO:0006511
phosphatidylinositol-3-phosphatase activity	Gene Ontology	GO:0004438	3	17	0.000389981	0.0138015	MTMR3|MTMR2|MTMR11	http://amigo.geneontology.org/amigo/term/GO:0004438
autophagy	Gene Ontology	GO:0006914	6	126	0.000415891	0.014199	PTPN22|TECPR2|SBF2|RB1CC1|AMBRA1|EPG5	http://amigo.geneontology.org/amigo/term/GO:0006914
centrosome	Gene Ontology	GO:0005813	12	506	0.000441541	0.0147251	DHX9|CCDC66|DYNLL1|CNTLN|PSEN1|IQCB1|HSPA1A|SLF1|RITA1|KIF20B|HAUS4|PPP4R3B	http://amigo.geneontology.org/amigo/term/GO:0005813
nuclear membrane	Gene Ontology	GO:0031965	8	237	0.000446524	0.0147251	TMEM38B|WDR3|DTX2|LYPLA1|PSEN1|NUP153|TPR|RB1CC1	http://amigo.geneontology.org/amigo/term/GO:0031965
mitochondrion	Gene Ontology	GO:0005739	21	1258	0.000461617	0.0150518	NDUFV3|NIPSNAP1|PPP6C|DYNLL1|NCBP1|IDE|RAD51C|PSEN1|WARS2|GFM2|MYCBP|AMBRA1|HSPA1A|ATG13|NDUFS4|PGAM5|SEPTIN4|TCAIM|BRINP3|SUCLA2|IREB2	http://amigo.geneontology.org/amigo/term/GO:0005739
RNA metabolic process	Gene Ontology	GO:0016070	4	46	0.000475545	0.0153337	DDX54|NCBP1|HNRNPF|WDR74	http://amigo.geneontology.org/amigo/term/GO:0016070
RNA binding	Gene Ontology	GO:0003723	22	1366	0.000543015	0.0167076	NCBP1|SF3B4|CNBP|HSPA1A|REXO5|SEC23IP|NDUFV3|DDX54|SRP19|HNRNPF|IREB2|DHX9|WDR3|LSM2|TPR|SRPK1|YTHDC2|EIF4G3|ERI3|SLC3A2|RBM23|ASCC3	http://amigo.geneontology.org/amigo/term/GO:0003723
synaptic vesicle	Gene Ontology	GO:0008021	6	133	0.000546941	0.0167076	PSEN1|SEPTIN4|SV2A|GRIN1|MTMR2|PICALM	http://amigo.geneontology.org/amigo/term/GO:0008021
mRNA splicing, via spliceosome	Gene Ontology	GO:0000398	8	246	0.000566063	0.0171116	DHX9|NCBP1|SF3B4|LSM2|RBMXL2|PPWD1|CWF19L1|HNRNPF	http://amigo.geneontology.org/amigo/term/GO:0000398
ribosome binding	Gene Ontology	GO:0043022	4	52	0.000733087	0.0210636	EIF5AL1|SRP19|RICTOR|BAG6	http://amigo.geneontology.org/amigo/term/GO:0043022
extracellular exosome	Gene Ontology	GO:0070062	29	2085	0.000772825	0.0217742	BAG6|LYPLA1|IQCB1|GSTA1|HSPA1A|LAMA3|REXO5|IDE|IL18BP|PTPN23|HRNR|PSMA3|SEC14L2|MTMR2|UGGT1|MYO1D|MTMR11|ATP2B1|MGA|CNTLN|SLC3A2|SUCLA2|DDR1|DDAH1|RRAS2|PTPRA|CSNK2B|TBC1D10A|LAMTOR3	http://amigo.geneontology.org/amigo/term/GO:0070062
mRNA binding	Gene Ontology	GO:0003729	7	200	0.000822931	0.0227442	DHX9|NCBP1|EIF4G3|CNBP|RBMXL2|TPR|THOC5	http://amigo.geneontology.org/amigo/term/GO:0003729
T cell activation involved in immune response	Gene Ontology	GO:0002286	3	23	0.000861344	0.0231446	PSEN1|IFNA10|IFNA7	http://amigo.geneontology.org/amigo/term/GO:0002286
male meiosis I	Gene Ontology	GO:0007141	3	24	0.00096385	0.025199	MEI1|MEIOC|RAD51C	http://amigo.geneontology.org/amigo/term/GO:0007141
vesicle-mediated transport	Gene Ontology	GO:0016192	6	150	0.000999108	0.0258876	TRIM23|HSPA1A|RABEP1|AP2B1|PICALM|HSPA1L	http://amigo.geneontology.org/amigo/term/GO:0016192
mRNA export from nucleus	Gene Ontology	GO:0006406	5	101	0.0010696	0.0272279	NUP214|NUP153|NCBP1|THOC5|TPR	http://amigo.geneontology.org/amigo/term/GO:0006406
autophagosome assembly	Gene Ontology	GO:0000045	4	59	0.00114279	0.028838	PSEN1|ATG13|AMBRA1|RB1CC1	http://amigo.geneontology.org/amigo/term/GO:0000045
synaptic membrane	Gene Ontology	GO:0097060	3	27	0.0013166	0.0323796	GRIN1|NIPSNAP1|MTMR2	http://amigo.geneontology.org/amigo/term/GO:0097060
misfolded protein binding	Gene Ontology	GO:0051787	3	27	0.0013166	0.0323796	HSPA1A|BAG6|HSPA1L	http://amigo.geneontology.org/amigo/term/GO:0051787
nuclear localization sequence binding	Gene Ontology	GO:0008139	3	27	0.0013166	0.0323796	NUP214|KPNA6|NUP153	http://amigo.geneontology.org/amigo/term/GO:0008139
DNA catabolic process, exonucleolytic	Gene Ontology	GO:0000738	2	6	0.00141917	0.0326175	ERI2|ERI3	http://amigo.geneontology.org/amigo/term/GO:0000738
response to mitochondrial depolarisation	Gene Ontology	GO:0098780	2	6	0.00141917	0.0326175	AMBRA1|ATG13	http://amigo.geneontology.org/amigo/term/GO:0098780
regulation of phosphatidylinositol dephosphorylation	Gene Ontology	GO:0060304	2	6	0.00141917	0.0326175	MTMR3|MTMR2	http://amigo.geneontology.org/amigo/term/GO:0060304
male mating behavior	Gene Ontology	GO:0060179	2	6	0.00141917	0.0326175	GRIN1|NCOA1	http://amigo.geneontology.org/amigo/term/GO:0060179
integral component of lumenal side of endoplasmic reticulum membrane	Gene Ontology	GO:0071556	3	28	0.00144992	0.0326175	HLA-DQB1|HLA-DQA1|HLA-DQA2	http://amigo.geneontology.org/amigo/term/GO:0071556
structural constituent of nuclear pore	Gene Ontology	GO:0017056	3	28	0.00144992	0.0326175	NUP214|NUP153|TPR	http://amigo.geneontology.org/amigo/term/GO:0017056
thiol-dependent ubiquitin-specific protease activity	Gene Ontology	GO:0004843	5	109	0.00147868	0.0330087	JOSD1|USP32|USP24|RNF2|USP28	http://amigo.geneontology.org/amigo/term/GO:0004843
DNA repair	Gene Ontology	GO:0006281	7	224	0.00154943	0.0343239	PDS5A|GTF2H4|DMAP1|USP28|DOT1L|RAD51C|SLF1	http://amigo.geneontology.org/amigo/term/GO:0006281
phosphatidylinositol dephosphorylation	Gene Ontology	GO:0046856	3	29	0.0015914	0.0347229	MTMR3|MTMR2|MTMR11	http://amigo.geneontology.org/amigo/term/GO:0046856
endocytic vesicle membrane	Gene Ontology	GO:0030666	4	66	0.00169094	0.0360817	HLA-DQB1|HLA-DQA1|HLA-DQA2|AP2B1	http://amigo.geneontology.org/amigo/term/GO:0030666
ubiquitin protein ligase binding	Gene Ontology	GO:0031625	8	294	0.00171274	0.0360933	PTPN22|BAG6|AMBRA1|PSMA3|HSPA1A|CUL2|SLF1|HSPA1L	http://amigo.geneontology.org/amigo/term/GO:0031625
extrinsic component of membrane	Gene Ontology	GO:0019898	4	67	0.00178182	0.0365961	RB1CC1|ATG13|MTMR3|TPR	http://amigo.geneontology.org/amigo/term/GO:0019898
phosphatidylinositol-3,5-bisphosphate 3-phosphatase activity	Gene Ontology	GO:0052629	2	7	0.00181593	0.0365961	MTMR3|MTMR2	http://amigo.geneontology.org/amigo/term/GO:0052629
neurotransmitter binding	Gene Ontology	GO:0042165	2	7	0.00181593	0.0365961	GRIN1|NIPSNAP1	http://amigo.geneontology.org/amigo/term/GO:0042165
positive regulation of protein targeting to mitochondrion	Gene Ontology	GO:1903955	3	31	0.00189959	0.0372474	ATG13|RNF2|HSPA1L	http://amigo.geneontology.org/amigo/term/GO:1903955
response to exogenous dsRNA	Gene Ontology	GO:0043330	3	31	0.00189959	0.0372474	SLC3A2|IFNA10|IFNA7	http://amigo.geneontology.org/amigo/term/GO:0043330
ubiquitin-protein transferase activity	Gene Ontology	GO:0004842	7	233	0.00192379	0.0374688	HECTD4|BTRC|CBL|TRIM23|HERC1|RNF2|CUL2	http://amigo.geneontology.org/amigo/term/GO:0004842
chaperone cofactor-dependent protein refolding	Gene Ontology	GO:0051085	3	32	0.00206664	0.0391987	PTGES3|HSPA1A|HSPA1L	http://amigo.geneontology.org/amigo/term/GO:0051085
perinuclear region of cytoplasm	Gene Ontology	GO:0048471	13	697	0.00219377	0.0404341	PTPN22|HRNR|STK33|KIF20B|PSEN1|AMBRA1|CBL|HSPA1A|SBF2|RAD51C|MTMR2|PICALM|EPG5	http://amigo.geneontology.org/amigo/term/GO:0048471
positive regulation of cytoplasmic translation	Gene Ontology	GO:2000767	2	8	0.00225909	0.0404341	CNBP|DHX9	http://amigo.geneontology.org/amigo/term/GO:2000767
positive regulation of early endosome to late endosome transport	Gene Ontology	GO:2000643	2	8	0.00225909	0.0404341	PTPN23|MTMR2	http://amigo.geneontology.org/amigo/term/GO:2000643
Atg1/ULK1 kinase complex	Gene Ontology	GO:1990316	2	8	0.00225909	0.0404341	RB1CC1|ATG13	http://amigo.geneontology.org/amigo/term/GO:1990316
mitophagy	Gene Ontology	GO:0000423	2	8	0.00225909	0.0404341	AMBRA1|ATG13	http://amigo.geneontology.org/amigo/term/GO:0000423
ligase activity	Gene Ontology	GO:0016874	2	8	0.00225909	0.0404341	BTRC|XRCC4	http://amigo.geneontology.org/amigo/term/GO:0016874
Golgi membrane	Gene Ontology	GO:0000139	12	616	0.00227111	0.0404341	PSEN1|RRAS2|STX5|TRIM23|HLA-DQB1|SEC23IP|HLA-DQA1|PPP6C|AP3D1|ATP2C1|TMEM167A|HLA-DQA2	http://amigo.geneontology.org/amigo/term/GO:0000139
protein kinase binding	Gene Ontology	GO:0019901	10	461	0.00245962	0.0429989	PTPN23|TPCN2|CNTLN|MAML1|MAP3K2|ATG13|DBF4B|SV2A|RB1CC1|RICTOR	http://amigo.geneontology.org/amigo/term/GO:0019901
regulation of cholesterol biosynthetic process	Gene Ontology	GO:0045540	3	35	0.00262155	0.0450539	SEC14L2|ACACA|GGPS1	http://amigo.geneontology.org/amigo/term/GO:0045540
exonucleolytic trimming to generate mature 3'-end of 5.8S rRNA from tricistronic rRNA transcript (SSU-rRNA, 5.8S rRNA, LSU-rRNA)	Gene Ontology	GO:0000467	2	9	0.00274795	0.0450539	ERI2|ERI3	http://amigo.geneontology.org/amigo/term/GO:0000467
DNA-templated transcription, termination	Gene Ontology	GO:0006353	2	9	0.00274795	0.0450539	DHX9|PRMT5	http://amigo.geneontology.org/amigo/term/GO:0006353
Golgi to vacuole transport	Gene Ontology	GO:0006896	2	9	0.00274795	0.0450539	RNF215|AP3D1	http://amigo.geneontology.org/amigo/term/GO:0006896
modulation of age-related behavioral decline	Gene Ontology	GO:0090647	2	9	0.00274795	0.0450539	PSEN1|PICALM	http://amigo.geneontology.org/amigo/term/GO:0090647
non-membrane spanning protein tyrosine phosphatase activity	Gene Ontology	GO:0004726	2	9	0.00274795	0.0450539	PTPN22|BDP1	http://amigo.geneontology.org/amigo/term/GO:0004726
calcium transmembrane transporter activity, phosphorylative mechanism	Gene Ontology	GO:0005388	2	9	0.00274795	0.0450539	ATP2B1|ATP2C1	http://amigo.geneontology.org/amigo/term/GO:0005388
positive regulation of cell size	Gene Ontology	GO:0045793	2	9	0.00274795	0.0450539	RB1CC1|PRR16	http://amigo.geneontology.org/amigo/term/GO:0045793
release of sequestered calcium ion into cytosol	Gene Ontology	GO:0051209	3	36	0.00282494	0.0460561	TPCN2|MCOLN3|MCOLN2	http://amigo.geneontology.org/amigo/term/GO:0051209
autophagy of mitochondrion	Gene Ontology	GO:0000422	3	38	0.00326025	0.0507659	RB1CC1|ATG13|AMBRA1	http://amigo.geneontology.org/amigo/term/GO:0000422
nuclear pore complex assembly	Gene Ontology	GO:0051292	2	10	0.00328182	0.0507659	NUP153|TPR	http://amigo.geneontology.org/amigo/term/GO:0051292
fibroblast growth factor receptor signaling pathway	Gene Ontology	GO:0008543	4	80	0.00328876	0.0507659	FGFR1|CBL|HNRNPF|NCBP1	http://amigo.geneontology.org/amigo/term/GO:0008543
transcription corepressor activity	Gene Ontology	GO:0003714	6	194	0.00348687	0.0526431	NRIP1|DDX54|PRMT5|HSPA1A|DMAP1|YAF2	http://amigo.geneontology.org/amigo/term/GO:0003714
cilium assembly	Gene Ontology	GO:0060271	6	194	0.00348687	0.0526431	PTPN23|CCDC66|DYNLL1|RFX4|IQCB1|BBS5	http://amigo.geneontology.org/amigo/term/GO:0060271
negative regulation of G0 to G1 transition	Gene Ontology	GO:0070317	3	39	0.00349244	0.0526431	MGA|RNF2|YAF2	http://amigo.geneontology.org/amigo/term/GO:0070317
mitotic cell cycle	Gene Ontology	GO:0000278	5	134	0.00350107	0.0526431	NUP214|PPP2R2D|MYBL2|RNF2|PBRM1	http://amigo.geneontology.org/amigo/term/GO:0000278
positive regulation of catalytic activity	Gene Ontology	GO:0043085	4	82	0.00357908	0.0535387	PHACTR4|PSEN1|CWF19L1|TRIM23	http://amigo.geneontology.org/amigo/term/GO:0043085
positive regulation of protein import into nucleus	Gene Ontology	GO:0042307	3	40	0.00373449	0.0544597	PSEN1|TPR|DMAP1	http://amigo.geneontology.org/amigo/term/GO:0042307
endocytic recycling	Gene Ontology	GO:0032456	3	40	0.00373449	0.0544597	DENND1B|EPG5|PTPN23	http://amigo.geneontology.org/amigo/term/GO:0032456
AP-2 adaptor complex	Gene Ontology	GO:0030122	2	11	0.00386005	0.0555573	AP2B1|PICALM	http://amigo.geneontology.org/amigo/term/GO:0030122
DNA binding	Gene Ontology	GO:0003677	18	1209	0.00388049	0.0555573	PHTF2|NUP153|NCOA1|SOS2|DHX9|POLA2|PBRM1|TCEA1|ZNF592|ZNF573|ZNF91|POU5F2|ARID4A|TEAD1|DOT1L|RAD51C|XRCC4|YAF2	http://amigo.geneontology.org/amigo/term/GO:0003677
spermatid development	Gene Ontology	GO:0007286	4	84	0.00388633	0.0555573	MEI1|MEIOC|YTHDC2|TOPAZ1	http://amigo.geneontology.org/amigo/term/GO:0007286
transport vesicle membrane	Gene Ontology	GO:0030658	3	41	0.00398652	0.0561596	HLA-DQB1|HLA-DQA1|HLA-DQA2	http://amigo.geneontology.org/amigo/term/GO:0030658
nucleolus	Gene Ontology	GO:0005730	14	839	0.00401565	0.0562967	ELP3|WDR3|DHX9|BMT2|NRIP1|DDX54|TCEA1|NUP153|REXO5|SF3B4|SRP19|KIF20B|WDR74|CUL2	http://amigo.geneontology.org/amigo/term/GO:0005730
activation of MAPKK activity	Gene Ontology	GO:0000186	3	42	0.00424866	0.0584342	MAP3K2|PSEN1|LAMTOR3	http://amigo.geneontology.org/amigo/term/GO:0000186
regulation of glycolytic process	Gene Ontology	GO:0006110	3	42	0.00424866	0.0584342	NUP214|NUP153|TPR	http://amigo.geneontology.org/amigo/term/GO:0006110
kinetochore	Gene Ontology	GO:0000776	4	87	0.00437993	0.0588343	KIF18A|PSEN1|DYNLL1|TPR	http://amigo.geneontology.org/amigo/term/GO:0000776
ER-associated misfolded protein catabolic process	Gene Ontology	GO:0071712	2	12	0.00448196	0.0588343	BAG6|UGGT1	http://amigo.geneontology.org/amigo/term/GO:0071712
nuclear pore nuclear basket	Gene Ontology	GO:0044615	2	12	0.00448196	0.0588343	NUP153|TPR	http://amigo.geneontology.org/amigo/term/GO:0044615
RNA cap binding	Gene Ontology	GO:0000339	2	12	0.00448196	0.0588343	EIF4G3|NCBP1	http://amigo.geneontology.org/amigo/term/GO:0000339
intrinsic component of membrane	Gene Ontology	GO:0031224	2	12	0.00448196	0.0588343	KCNJ12|PICALM	http://amigo.geneontology.org/amigo/term/GO:0031224
nuclear export	Gene Ontology	GO:0051168	2	12	0.00448196	0.0588343	RITA1|NCBP1	http://amigo.geneontology.org/amigo/term/GO:0051168
intracellular protein transport	Gene Ontology	GO:0006886	7	273	0.00449978	0.0588343	BCAP29|STX5|TRIM23|SEC23IP|AP3D1|AP2B1|TBC1D10A	http://amigo.geneontology.org/amigo/term/GO:0006886
single-stranded RNA binding	Gene Ontology	GO:0003727	3	43	0.00452103	0.0588343	CNBP|HNRNPF|DHX9	http://amigo.geneontology.org/amigo/term/GO:0003727
catalytic activity	Gene Ontology	GO:0003824	3	44	0.00480374	0.0616835	SLC3A2|MGA|DDAH1	http://amigo.geneontology.org/amigo/term/GO:0003824
protein kinase regulator activity	Gene Ontology	GO:0019887	2	13	0.00514689	0.0643806	ATG13|CSNK2B	http://amigo.geneontology.org/amigo/term/GO:0019887
amyloid-beta metabolic process	Gene Ontology	GO:0050435	2	13	0.00514689	0.0643806	PSEN1|IDE	http://amigo.geneontology.org/amigo/term/GO:0050435
oocyte development	Gene Ontology	GO:0048599	2	13	0.00514689	0.0643806	MEIOC|YTHDC2	http://amigo.geneontology.org/amigo/term/GO:0048599
branching involved in mammary gland duct morphogenesis	Gene Ontology	GO:0060444	2	13	0.00514689	0.0643806	BTRC|DDR1	http://amigo.geneontology.org/amigo/term/GO:0060444
negative regulation of protein localization to cell surface	Gene Ontology	GO:2000009	2	13	0.00514689	0.0643806	COMMD1|PICALM	http://amigo.geneontology.org/amigo/term/GO:2000009
male gonad development	Gene Ontology	GO:0008584	4	93	0.00549036	0.0672279	NCOA1|AMHR2|RNF38|CBL	http://amigo.geneontology.org/amigo/term/GO:0008584
negative regulation of epidermal growth factor-activated receptor activity	Gene Ontology	GO:0007175	2	14	0.00585421	0.0699132	PSEN1|CBL	http://amigo.geneontology.org/amigo/term/GO:0007175
Cul2-RING ubiquitin ligase complex	Gene Ontology	GO:0031462	2	14	0.00585421	0.0699132	COMMD1|CUL2	http://amigo.geneontology.org/amigo/term/GO:0031462
mitotic spindle midzone	Gene Ontology	GO:1990023	2	14	0.00585421	0.0699132	KIF18A|KIF20B	http://amigo.geneontology.org/amigo/term/GO:1990023
regulation of phosphorylation	Gene Ontology	GO:0042325	2	14	0.00585421	0.0699132	PSEN1|RICTOR	http://amigo.geneontology.org/amigo/term/GO:0042325
neural retina development	Gene Ontology	GO:0003407	2	14	0.00585421	0.0699132	ATP2B1|PSEN1	http://amigo.geneontology.org/amigo/term/GO:0003407
metal ion binding	Gene Ontology	GO:0046872	28	2298	0.00598721	0.070965	SEC23IP|ZNF592|ATP2B1|RNF38|GGPS1|ATP2C1|MAP3K2|ZNF148|AMHR2|ZNF573|PPP6C|MTMR3|YAF2|IREB2|DHX9|ACACA|PDZRN4|DDR1|ERI3|DDAH1|NUP153|ZNF425|WDFY2|RNF215|ATF7|ZNF410|ELP3|CSNK2B	http://amigo.geneontology.org/amigo/term/GO:0046872
intracellular transport of virus	Gene Ontology	GO:0075733	3	49	0.00637606	0.0737184	NUP214|NUP153|TPR	http://amigo.geneontology.org/amigo/term/GO:0075733
cellular calcium ion homeostasis	Gene Ontology	GO:0006874	4	98	0.00654802	0.0754061	SV2A|ATP2B1|ATP2C1|TPCN2	http://amigo.geneontology.org/amigo/term/GO:0006874
host cell	Gene Ontology	GO:0043657	3	50	0.00672296	0.0762769	NUP214|NUP153|TPR	http://amigo.geneontology.org/amigo/term/GO:0043657
negative regulation of autophagy	Gene Ontology	GO:0010507	3	50	0.00672296	0.0762769	PTPN22|EIF4G3|HERC1	http://amigo.geneontology.org/amigo/term/GO:0010507
protein-containing complex	Gene Ontology	GO:0032991	11	623	0.00691399	0.0780716	DHX9|NCOA1|PTGES3|PSEN1|RABEP1|CRB1|LY6G5B|HSPA1A|USP28|DOT1L|UGGT1	http://amigo.geneontology.org/amigo/term/GO:0032991
RNA splicing	Gene Ontology	GO:0008380	5	160	0.0071797	0.0807577	SF3B4|SRPK1|NCBP1|THOC5|RBM23	http://amigo.geneontology.org/amigo/term/GO:0008380
type I interferon receptor binding	Gene Ontology	GO:0005132	2	16	0.00739338	0.0812712	IFNA10|IFNA7	http://amigo.geneontology.org/amigo/term/GO:0005132
snRNA 3'-end processing	Gene Ontology	GO:0034472	2	16	0.00739338	0.0812712	INTS6|INTS14	http://amigo.geneontology.org/amigo/term/GO:0034472
protein targeting to vacuole	Gene Ontology	GO:0006623	2	16	0.00739338	0.0812712	RNF215|AP3D1	http://amigo.geneontology.org/amigo/term/GO:0006623
ATP-dependent microtubule motor activity, plus-end-directed	Gene Ontology	GO:0008574	2	16	0.00739338	0.0812712	KIF18A|KIF20B	http://amigo.geneontology.org/amigo/term/GO:0008574
regulation of mRNA splicing, via spliceosome	Gene Ontology	GO:0048024	2	16	0.00739338	0.0812712	SRPK1|RBM23	http://amigo.geneontology.org/amigo/term/GO:0048024
Golgi apparatus	Gene Ontology	GO:0005794	15	1002	0.00769252	0.0835401	TMEM167A|ZNF148|PSEN1|STX5|CBL|PRMT5|HERC1|USP32|DDX54|SEC23IP|APC|SIPA1L3|ATP2C1|AP3D1|PICALM	http://amigo.geneontology.org/amigo/term/GO:0005794
-	Gene Ontology	GO:0036459	3	53	0.00783008	0.0835401	USP24|RNF2|USP28	http://amigo.geneontology.org/amigo/term/GO:0036459
cellular response to cytokine stimulus	Gene Ontology	GO:0071345	3	53	0.00783008	0.0835401	PTPN23|IL18BP|BDP1	http://amigo.geneontology.org/amigo/term/GO:0071345
cadherin binding	Gene Ontology	GO:0045296	7	305	0.00797657	0.0847912	SLC3A2|PSEN1|STX5|CBL|HSPA1A|TBC1D10A|PICALM	http://amigo.geneontology.org/amigo/term/GO:0045296
3'-5' DNA helicase activity	Gene Ontology	GO:0043138	2	17	0.00822399	0.0861589	ASCC3|DHX9	http://amigo.geneontology.org/amigo/term/GO:0043138
positive regulation of transcription, DNA-templated	Gene Ontology	GO:0045893	10	556	0.00869632	0.0906091	NCOA1|MAP3K2|SEC14L2|PSEN1|BTRC|CNBP|RBM23|PICALM|TEAD1|YAF2	http://amigo.geneontology.org/amigo/term/GO:0045893
phosphatase activity	Gene Ontology	GO:0016791	3	56	0.00903848	0.0919583	PTPN22|PGAM5|PLPP5	http://amigo.geneontology.org/amigo/term/GO:0016791
regulation of gene silencing by miRNA	Gene Ontology	GO:0060964	3	56	0.00903848	0.0919583	NUP214|NUP153|TPR	http://amigo.geneontology.org/amigo/term/GO:0060964
clathrin coat assembly	Gene Ontology	GO:0048268	2	18	0.00909443	0.0919583	AP2B1|PICALM	http://amigo.geneontology.org/amigo/term/GO:0048268
retinoid X receptor binding	Gene Ontology	GO:0046965	2	18	0.00909443	0.0919583	NCOA1|NRIP1	http://amigo.geneontology.org/amigo/term/GO:0046965
negative regulation of TORC1 signaling	Gene Ontology	GO:1904262	2	18	0.00909443	0.0919583	BMT2|FNIP2	http://amigo.geneontology.org/amigo/term/GO:1904262
blastocyst formation	Gene Ontology	GO:0001825	2	18	0.00909443	0.0919583	WDR74|BDP1	http://amigo.geneontology.org/amigo/term/GO:0001825
RNA polymerase binding	Gene Ontology	GO:0070063	2	18	0.00909443	0.0919583	DHX9|YTHDC2	http://amigo.geneontology.org/amigo/term/GO:0070063
natural killer cell activation involved in immune response	Gene Ontology	GO:0002323	2	18	0.00909443	0.0919583	IFNA10|IFNA7	http://amigo.geneontology.org/amigo/term/GO:0002323
nuclear matrix	Gene Ontology	GO:0016363	4	109	0.00933004	0.0937833	MORC2|SRPK1|CSNK2B|XPOT	http://amigo.geneontology.org/amigo/term/GO:0016363
negative regulation of cell population proliferation	Gene Ontology	GO:0008285	8	394	0.00937759	0.0938406	DYNLL1|AMBRA1|DDR1|CSNK2B|HSPA1A|PBRM1|RNF2|DDAH1	http://amigo.geneontology.org/amigo/term/GO:0008285
vesicle	Gene Ontology	GO:0031982	5	173	0.00977537	0.0958149	HSPA1A|MYO1D|STX5|WDFY2|PICALM	http://amigo.geneontology.org/amigo/term/GO:0031982
transition metal ion binding	Gene Ontology	GO:0046914	2	19	0.0100041	0.0958149	HRNR|FGFR1	http://amigo.geneontology.org/amigo/term/GO:0046914
regulation of embryonic development	Gene Ontology	GO:0045995	2	19	0.0100041	0.0958149	LAMA3|BAG6	http://amigo.geneontology.org/amigo/term/GO:0045995
regulation of protein kinase activity	Gene Ontology	GO:0045859	2	19	0.0100041	0.0958149	ELP3|CSNK2B	http://amigo.geneontology.org/amigo/term/GO:0045859
detection of light stimulus involved in visual perception	Gene Ontology	GO:0050908	2	19	0.0100041	0.0958149	CCDC66|CRB1	http://amigo.geneontology.org/amigo/term/GO:0050908
protein-membrane adaptor activity	Gene Ontology	GO:0043495	2	19	0.0100041	0.0958149	NUP153|TPR	http://amigo.geneontology.org/amigo/term/GO:0043495
intracellular transport	Gene Ontology	GO:0046907	2	19	0.0100041	0.0958149	TMEM167A|BBS5	http://amigo.geneontology.org/amigo/term/GO:0046907
positive regulation of peptidyl-serine phosphorylation of STAT protein	Gene Ontology	GO:0033141	2	19	0.0100041	0.0958149	IFNA10|IFNA7	http://amigo.geneontology.org/amigo/term/GO:0033141
regulation of establishment of cell polarity	Gene Ontology	GO:2000114	2	19	0.0100041	0.0958149	RICTOR|KIF20B	http://amigo.geneontology.org/amigo/term/GO:2000114
regulation of mitotic spindle assembly	Gene Ontology	GO:1901673	2	19	0.0100041	0.0958149	HSPA1A|TPR	http://amigo.geneontology.org/amigo/term/GO:1901673
nuclear speck	Gene Ontology	GO:0016607	8	400	0.0101898	0.0972726	MAML1|NRIP1|GTF2H4|HSPA1A|ASCC3|DENND1B|SRPK1|PPP4R3B	http://amigo.geneontology.org/amigo/term/GO:0016607
photoreceptor inner segment	Gene Ontology	GO:0001917	3	59	0.01035	0.0984776	ASRGL1|CCDC66|CRB1	http://amigo.geneontology.org/amigo/term/GO:0001917
transcription coactivator activity	Gene Ontology	GO:0003713	6	248	0.0107989	0.100582	DHX9|NCOA1|MAML1|NRIP1|MYCBP|YAF2	http://amigo.geneontology.org/amigo/term/GO:0003713
cellular protein localization	Gene Ontology	GO:0034613	3	60	0.0108103	0.100582	CRB1|SEPTIN4|LAMTOR3	http://amigo.geneontology.org/amigo/term/GO:0034613
protein refolding	Gene Ontology	GO:0042026	2	20	0.0109524	0.100582	HSPA1A|HSPA1L	http://amigo.geneontology.org/amigo/term/GO:0042026
synaptonemal complex assembly	Gene Ontology	GO:0007130	2	20	0.0109524	0.100582	MEIOC|BAG6	http://amigo.geneontology.org/amigo/term/GO:0007130
positive regulation of proteolysis	Gene Ontology	GO:0045862	2	20	0.0109524	0.100582	BTRC|TBC1D10A	http://amigo.geneontology.org/amigo/term/GO:0045862
prostaglandin metabolic process	Gene Ontology	GO:0006693	2	20	0.0109524	0.100582	GSTA1|PTGR2	http://amigo.geneontology.org/amigo/term/GO:0006693
calcium ion transmembrane transport	Gene Ontology	GO:0070588	4	115	0.0111282	0.101553	PSEN1|ATP2C1|MCOLN3|MCOLN2	http://amigo.geneontology.org/amigo/term/GO:0070588
unfolded protein binding	Gene Ontology	GO:0051082	4	115	0.0111282	0.101553	PTGES3|HSPA1A|UGGT1|HSPA1L	http://amigo.geneontology.org/amigo/term/GO:0051082
heat shock protein binding	Gene Ontology	GO:0031072	3	61	0.0112824	0.101998	HSPA1A|TPR|HSPA1L	http://amigo.geneontology.org/amigo/term/GO:0031072
protein serine/threonine phosphatase activity	Gene Ontology	GO:0004722	3	62	0.0117662	0.105307	PPP6C|PGAM5|MTMR3	http://amigo.geneontology.org/amigo/term/GO:0004722
cytoplasmic dynein complex	Gene Ontology	GO:0005868	2	21	0.0119387	0.105307	DYNLL1|TPR	http://amigo.geneontology.org/amigo/term/GO:0005868
chaperone-mediated protein complex assembly	Gene Ontology	GO:0051131	2	21	0.0119387	0.105307	PTGES3|HSPA1A	http://amigo.geneontology.org/amigo/term/GO:0051131
phospholipase activity	Gene Ontology	GO:0004620	2	21	0.0119387	0.105307	LYPLA1|SEC23IP	http://amigo.geneontology.org/amigo/term/GO:0004620
regulation of nitric-oxide synthase activity	Gene Ontology	GO:0050999	2	21	0.0119387	0.105307	LYPLA1|DDAH1	http://amigo.geneontology.org/amigo/term/GO:0050999
translation elongation factor activity	Gene Ontology	GO:0003746	2	21	0.0119387	0.105307	EIF5AL1|GFM2	http://amigo.geneontology.org/amigo/term/GO:0003746
vacuolar membrane	Gene Ontology	GO:0005774	2	21	0.0119387	0.105307	SBF2|MTMR2	http://amigo.geneontology.org/amigo/term/GO:0005774
positive regulation of transcription by RNA polymerase II	Gene Ontology	GO:0045944	16	1159	0.0122531	0.107179	DHX9|MGA|NCOA1|MAML1|RFX4|ZNF148|NRIP1|TCEA1|DOT1L|KPNA6|POU5F2|ARID4A|GRIN1|MYBL2|CNBP|TEAD1	http://amigo.geneontology.org/amigo/term/GO:0045944
protein sumoylation	Gene Ontology	GO:0016925	3	63	0.0122617	0.107179	NUP214|NUP153|TPR	http://amigo.geneontology.org/amigo/term/GO:0016925
COPII vesicle coating	Gene Ontology	GO:0048208	3	63	0.0122617	0.107179	STX5|PPP6C|SEC23IP	http://amigo.geneontology.org/amigo/term/GO:0048208
SNARE binding	Gene Ontology	GO:0000149	3	64	0.0127691	0.110638	STX5|NBAS|PICALM	http://amigo.geneontology.org/amigo/term/GO:0000149
cellular protein-containing complex assembly	Gene Ontology	GO:0034622	2	22	0.0129624	0.110638	DHX9|CSNK2B	http://amigo.geneontology.org/amigo/term/GO:0034622
gene expression	Gene Ontology	GO:0010467	2	22	0.0129624	0.110638	CRB1|RNF2	http://amigo.geneontology.org/amigo/term/GO:0010467
negative regulation of proteolysis	Gene Ontology	GO:0045861	2	22	0.0129624	0.110638	IDE|BAG6	http://amigo.geneontology.org/amigo/term/GO:0045861
regulation of cell cycle	Gene Ontology	GO:0051726	4	121	0.0131356	0.111787	NUP214|PHACTR4|MYBL2|RNF2	http://amigo.geneontology.org/amigo/term/GO:0051726
MAPK cascade	Gene Ontology	GO:0000165	6	261	0.0135344	0.114633	PSMA3|PTPRA|GRIN1|LAMTOR3|SRPK1|FGFR1	http://amigo.geneontology.org/amigo/term/GO:0000165
protein deubiquitination	Gene Ontology	GO:0016579	6	262	0.0137631	0.114633	PSMA3|USP28|JOSD1|USP32|USP24|RNF2	http://amigo.geneontology.org/amigo/term/GO:0016579
intracellular anatomical structure	Gene Ontology	GO:0005622	4	123	0.0138526	0.114633	ASCC3|DHX9|YTHDC2|BBS5	http://amigo.geneontology.org/amigo/term/GO:0005622
regulation of mitotic nuclear division	Gene Ontology	GO:0007088	2	23	0.014023	0.114633	KIF20B|PRMT5	http://amigo.geneontology.org/amigo/term/GO:0007088
positive regulation of interferon-alpha production	Gene Ontology	GO:0032727	2	23	0.014023	0.114633	PTPN22|DHX9	http://amigo.geneontology.org/amigo/term/GO:0032727
Golgi to plasma membrane transport	Gene Ontology	GO:0006893	2	23	0.014023	0.114633	COMMD1|RABEP1	http://amigo.geneontology.org/amigo/term/GO:0006893
phagophore assembly site	Gene Ontology	GO:0000407	2	23	0.014023	0.114633	RB1CC1|ATG13	http://amigo.geneontology.org/amigo/term/GO:0000407
positive regulation of intracellular protein transport	Gene Ontology	GO:0090316	2	23	0.014023	0.114633	KIF20B|TPR	http://amigo.geneontology.org/amigo/term/GO:0090316
positive regulation of mRNA splicing, via spliceosome	Gene Ontology	GO:0048026	2	23	0.014023	0.114633	SF3B4|NCBP1	http://amigo.geneontology.org/amigo/term/GO:0048026
intracellular membrane-bounded organelle	Gene Ontology	GO:0043231	12	788	0.0144036	0.117414	BAG6|MAML1|AMBRA1|RABEP1|SEC23IP|DBF4B|ATP2B1|DENND1B|DOT1L|RAD51C|MTMR2|PICALM	http://amigo.geneontology.org/amigo/term/GO:0043231
early endosome	Gene Ontology	GO:0005769	6	267	0.0149471	0.120826	PTPN23|COMMD1|MYO1D|WDFY2|RABEP1|PICALM	http://amigo.geneontology.org/amigo/term/GO:0005769
clathrin-dependent endocytosis	Gene Ontology	GO:0072583	2	24	0.0151198	0.120875	AP2B1|PICALM	http://amigo.geneontology.org/amigo/term/GO:0072583
male meiotic nuclear division	Gene Ontology	GO:0007140	2	24	0.0151198	0.120875	TDRD12|KIF18A	http://amigo.geneontology.org/amigo/term/GO:0007140
phospholipid biosynthetic process	Gene Ontology	GO:0008654	2	24	0.0151198	0.120875	TMEM38B|LPGAT1	http://amigo.geneontology.org/amigo/term/GO:0008654
protein-containing complex binding	Gene Ontology	GO:0044877	7	349	0.0155574	0.122684	NCOA1|PGAM5|CUL2|GRIN1|IDE|AP2B1|SLF1	http://amigo.geneontology.org/amigo/term/GO:0044877
microvillus	Gene Ontology	GO:0005902	3	70	0.0160636	0.125436	MYO1D|CRB1|TBC1D10A	http://amigo.geneontology.org/amigo/term/GO:0005902
regulation of macroautophagy	Gene Ontology	GO:0016241	3	70	0.0160636	0.125436	RB1CC1|ATG13|LAMTOR3	http://amigo.geneontology.org/amigo/term/GO:0016241
snRNA transcription by RNA polymerase II	Gene Ontology	GO:0042795	3	70	0.0160636	0.125436	INTS14|NCBP1|INTS6	http://amigo.geneontology.org/amigo/term/GO:0042795
establishment of skin barrier	Gene Ontology	GO:0061436	2	25	0.0162523	0.125436	HRNR|FGFR1	http://amigo.geneontology.org/amigo/term/GO:0061436
-	Gene Ontology	GO:1904469	2	25	0.0162523	0.125436	DHX9|C1QTNF4	http://amigo.geneontology.org/amigo/term/GO:1904469
integrator complex	Gene Ontology	GO:0032039	2	25	0.0162523	0.125436	INTS6|INTS14	http://amigo.geneontology.org/amigo/term/GO:0032039
spliceosomal complex assembly	Gene Ontology	GO:0000245	2	25	0.0162523	0.125436	SRPK1|NCBP1	http://amigo.geneontology.org/amigo/term/GO:0000245
molecular adaptor activity	Gene Ontology	GO:0060090	3	71	0.0166547	0.127525	RB1CC1|SEPTIN4|LAMTOR3	http://amigo.geneontology.org/amigo/term/GO:0060090
interferon-gamma-mediated signaling pathway	Gene Ontology	GO:0060333	3	71	0.0166547	0.127525	HLA-DQB1|HLA-DQA1|HLA-DQA2	http://amigo.geneontology.org/amigo/term/GO:0060333
replication fork	Gene Ontology	GO:0005657	2	26	0.0174198	0.130965	RAD51C|DMAP1	http://amigo.geneontology.org/amigo/term/GO:0005657
regulation of canonical Wnt signaling pathway	Gene Ontology	GO:0060828	2	26	0.0174198	0.130965	PSEN1|BTRC	http://amigo.geneontology.org/amigo/term/GO:0060828
clathrin-coated endocytic vesicle	Gene Ontology	GO:0045334	2	26	0.0174198	0.130965	AP2B1|PICALM	http://amigo.geneontology.org/amigo/term/GO:0045334
positive regulation of phosphorylation	Gene Ontology	GO:0042327	2	26	0.0174198	0.130965	PTGES3|PSEN1	http://amigo.geneontology.org/amigo/term/GO:0042327
cellular response to unfolded protein	Gene Ontology	GO:0034620	2	26	0.0174198	0.130965	HSPA1A|HSPA1L	http://amigo.geneontology.org/amigo/term/GO:0034620
nuclear hormone receptor binding	Gene Ontology	GO:0035257	2	26	0.0174198	0.130965	NCOA1|NRIP1	http://amigo.geneontology.org/amigo/term/GO:0035257
B cell differentiation	Gene Ontology	GO:0030183	3	73	0.0178731	0.132316	DCAF1|IFNA10|IFNA7	http://amigo.geneontology.org/amigo/term/GO:0030183
tertiary granule membrane	Gene Ontology	GO:0070821	3	73	0.0178731	0.132316	MGA|DYNLL1|LAMTOR3	http://amigo.geneontology.org/amigo/term/GO:0070821
plasma membrane	Gene Ontology	GO:0005886	46	4619	0.0183638	0.134765	DDR1|DYNLL1|MUC19|LYPLA1|MYO1D|PDS5A|ATP2B1|HSPA1A|MFAP3|ARID4A|ATP2C1|AP2B1|HSPA1L|NCOA1|PSEN1|AMHR2|WARS2|HLA-DQB1|SV2A|GRIN1|HNRNPF|KCNJ12|RRAS2|PLPP5|CRB1|PTH2R|PIGN|TRIM23|MCOLN3|MCOLN2|JOSD1|SRPK1|SIPA1L3|FGFR1|MGA|SLC3A2|TAS2R5|XKR9|CBL|HLA-DQA1|HLA-DQA2|PTPRA|PICALM|CSNK2B|TBC1D10A|LAMTOR3	http://amigo.geneontology.org/amigo/term/GO:0005886
RNA helicase activity	Gene Ontology	GO:0003724	3	74	0.0185004	0.134765	TDRD12|DDX54|DHX9	http://amigo.geneontology.org/amigo/term/GO:0003724
transcription elongation from RNA polymerase II promoter	Gene Ontology	GO:0006368	3	74	0.0185004	0.134765	GTF2H4|NCBP1|TCEA1	http://amigo.geneontology.org/amigo/term/GO:0006368
protein folding chaperone	Gene Ontology	GO:0044183	2	27	0.0186219	0.134765	HSPA1A|HSPA1L	http://amigo.geneontology.org/amigo/term/GO:0044183
PcG protein complex	Gene Ontology	GO:0031519	2	27	0.0186219	0.134765	RNF2|CSNK2B	http://amigo.geneontology.org/amigo/term/GO:0031519
smooth endoplasmic reticulum	Gene Ontology	GO:0005790	2	27	0.0186219	0.134765	PSEN1|MYO1D	http://amigo.geneontology.org/amigo/term/GO:0005790
positive regulation of G2/M transition of mitotic cell cycle	Gene Ontology	GO:0010971	2	27	0.0186219	0.134765	RAD51C|DBF4B	http://amigo.geneontology.org/amigo/term/GO:0010971
zinc ion binding	Gene Ontology	GO:0008270	12	820	0.0189432	0.136749	MORC2|IDE|DTX2|ERI2|PTGR2|TRIM23|CNBP|TRIM59|ZNF91|DBF4B|TCEA1|RNF2	http://amigo.geneontology.org/amigo/term/GO:0008270
calcium ion transport	Gene Ontology	GO:0006816	3	75	0.0191398	0.137826	SLC3A2|PSEN1|ATP2C1	http://amigo.geneontology.org/amigo/term/GO:0006816
regulation of translational initiation	Gene Ontology	GO:0006446	2	28	0.019858	0.141245	EIF4G3|NCBP1	http://amigo.geneontology.org/amigo/term/GO:0006446
negative regulation of transcription by RNA polymerase II	Gene Ontology	GO:0000122	12	832	0.0208962	0.144627	MGA|ZNF148|PSEN1|FNIP2|NRIP1|CNBP|DCAF1|TPR|DMAP1|RITA1|RNF2|FGFR1	http://amigo.geneontology.org/amigo/term/GO:0000122
iron ion homeostasis	Gene Ontology	GO:0055072	2	29	0.0211276	0.144627	PICALM|IREB2	http://amigo.geneontology.org/amigo/term/GO:0055072
U12-type spliceosomal complex	Gene Ontology	GO:0005689	2	29	0.0211276	0.144627	SF3B4|RBMXL2	http://amigo.geneontology.org/amigo/term/GO:0005689
protein export from nucleus	Gene Ontology	GO:0006611	2	29	0.0211276	0.144627	NUP214|TPR	http://amigo.geneontology.org/amigo/term/GO:0006611
mRNA catabolic process	Gene Ontology	GO:0006402	2	29	0.0211276	0.144627	HSPA1A|LSM2	http://amigo.geneontology.org/amigo/term/GO:0006402
intrinsic apoptotic signaling pathway in response to DNA damage by p53 class mediator	Gene Ontology	GO:0042771	2	29	0.0211276	0.144627	BAG6|USP28	http://amigo.geneontology.org/amigo/term/GO:0042771
neural tube closure	Gene Ontology	GO:0001843	3	78	0.0211309	0.144627	PHACTR4|DYNLL1|KIF20B	http://amigo.geneontology.org/amigo/term/GO:0001843
protein import into nucleus	Gene Ontology	GO:0006606	3	79	0.0218188	0.147252	NUP214|NUP153|TPR	http://amigo.geneontology.org/amigo/term/GO:0006606
MLL1 complex	Gene Ontology	GO:0071339	2	30	0.02243	0.149885	MGA|RNF2	http://amigo.geneontology.org/amigo/term/GO:0071339
protein phosphatase 1 binding	Gene Ontology	GO:0008157	2	30	0.02243	0.149885	PHACTR4|PPP1R3A	http://amigo.geneontology.org/amigo/term/GO:0008157
mitogen-activated protein kinase binding	Gene Ontology	GO:0051019	2	30	0.02243	0.149885	ATF7|TPR	http://amigo.geneontology.org/amigo/term/GO:0051019
amyloid-beta binding	Gene Ontology	GO:0001540	3	80	0.0225189	0.149885	GRIN1|IDE|PICALM	http://amigo.geneontology.org/amigo/term/GO:0001540
endopeptidase activity	Gene Ontology	GO:0004175	3	81	0.0232311	0.154272	PSMA3|PSEN1|IDE	http://amigo.geneontology.org/amigo/term/GO:0004175
nucleic acid binding	Gene Ontology	GO:0003676	4	145	0.0233997	0.154978	TDRD12|GPANK1|ERI2|DBF4B	http://amigo.geneontology.org/amigo/term/GO:0003676
gene silencing by RNA	Gene Ontology	GO:0031047	2	31	0.0237647	0.154978	TDRD12|NCBP1	http://amigo.geneontology.org/amigo/term/GO:0031047
response to testosterone	Gene Ontology	GO:0033574	2	31	0.0237647	0.154978	CSNK2B|CBL	http://amigo.geneontology.org/amigo/term/GO:0033574
peptide antigen binding	Gene Ontology	GO:0042605	2	31	0.0237647	0.154978	HLA-DQA1|MAML1	http://amigo.geneontology.org/amigo/term/GO:0042605
positive regulation of neuron differentiation	Gene Ontology	GO:0045666	3	82	0.0239555	0.155872	NCOA1|BRINP3|FGFR1	http://amigo.geneontology.org/amigo/term/GO:0045666
DNA damage checkpoint	Gene Ontology	GO:0000077	2	32	0.0251313	0.161352	DOT1L|USP28	http://amigo.geneontology.org/amigo/term/GO:0000077
3'-5'-exoribonuclease activity	Gene Ontology	GO:0000175	2	32	0.0251313	0.161352	ERI2|ERI3	http://amigo.geneontology.org/amigo/term/GO:0000175
liver regeneration	Gene Ontology	GO:0097421	2	32	0.0251313	0.161352	CSNK2B|PRMT5	http://amigo.geneontology.org/amigo/term/GO:0097421
positive regulation of interferon-beta production	Gene Ontology	GO:0032728	2	32	0.0251313	0.161352	PTPN22|DHX9	http://amigo.geneontology.org/amigo/term/GO:0032728
positive regulation of TOR signaling	Gene Ontology	GO:0032008	2	32	0.0251313	0.161352	RICTOR|LAMTOR3	http://amigo.geneontology.org/amigo/term/GO:0032008
microtubule	Gene Ontology	GO:0005874	6	305	0.0263226	0.165708	CCDC66|NICN1|HAUS4|KIF18A|DYNLL1|KIF20B	http://amigo.geneontology.org/amigo/term/GO:0005874
exonucleolytic catabolism of deadenylated mRNA	Gene Ontology	GO:0043928	2	33	0.0265292	0.165708	TTC37|LSM2	http://amigo.geneontology.org/amigo/term/GO:0043928
7-methylguanosine mRNA capping	Gene Ontology	GO:0006370	2	33	0.0265292	0.165708	NCBP1|GTF2H4	http://amigo.geneontology.org/amigo/term/GO:0006370
skeletal system morphogenesis	Gene Ontology	GO:0048705	2	33	0.0265292	0.165708	PSEN1|FGFR1	http://amigo.geneontology.org/amigo/term/GO:0048705
Rab guanyl-nucleotide exchange factor activity	Gene Ontology	GO:0017112	2	33	0.0265292	0.165708	DENND1B|SBF2	http://amigo.geneontology.org/amigo/term/GO:0017112
cell fate specification	Gene Ontology	GO:0001708	2	33	0.0265292	0.165708	MGA|PSEN1	http://amigo.geneontology.org/amigo/term/GO:0001708
ciliary basal body	Gene Ontology	GO:0036064	4	151	0.0265521	0.165708	PTPN23|CCDC66|BBS5|IQCD	http://amigo.geneontology.org/amigo/term/GO:0036064
ephrin receptor signaling pathway	Gene Ontology	GO:0048013	3	86	0.0269742	0.166551	GRIN1|PSEN1|AP2B1	http://amigo.geneontology.org/amigo/term/GO:0048013
catalytic step 2 spliceosome	Gene Ontology	GO:0071013	3	86	0.0269742	0.166551	LSM2|HNRNPF|PPWD1	http://amigo.geneontology.org/amigo/term/GO:0071013
PDZ domain binding	Gene Ontology	GO:0030165	3	86	0.0269742	0.166551	ATP2B1|PSEN1|TBC1D10A	http://amigo.geneontology.org/amigo/term/GO:0030165
positive regulation of GTPase activity	Gene Ontology	GO:0043547	6	307	0.0270453	0.166625	DYNLL1|PGAM5|RABEP1|DENND1B|SIPA1L3|PICALM	http://amigo.geneontology.org/amigo/term/GO:0043547
ribonucleoprotein complex binding	Gene Ontology	GO:0043021	2	34	0.0279578	0.170091	CSNK2B|PRMT5	http://amigo.geneontology.org/amigo/term/GO:0043021
tricarboxylic acid cycle	Gene Ontology	GO:0006099	2	34	0.0279578	0.170091	SUCLA2|IREB2	http://amigo.geneontology.org/amigo/term/GO:0006099
proteasomal protein catabolic process	Gene Ontology	GO:0010498	2	34	0.0279578	0.170091	PSMA3|BAG6	http://amigo.geneontology.org/amigo/term/GO:0010498
B cell proliferation	Gene Ontology	GO:0042100	2	34	0.0279578	0.170091	IFNA10|IFNA7	http://amigo.geneontology.org/amigo/term/GO:0042100
ribonucleoprotein complex	Gene Ontology	GO:1990904	4	156	0.0293643	0.175292	DHX9|HSPA1A|NCBP1|HNRNPF	http://amigo.geneontology.org/amigo/term/GO:1990904
transcription coregulator activity	Gene Ontology	GO:0003712	3	89	0.0293653	0.175292	MED13L|DHX9|YAF2	http://amigo.geneontology.org/amigo/term/GO:0003712
viral entry into host cell	Gene Ontology	GO:0046718	3	89	0.0293653	0.175292	NUP153|HSPA1A|IDE	http://amigo.geneontology.org/amigo/term/GO:0046718
mitotic sister chromatid segregation	Gene Ontology	GO:0000070	2	35	0.0294167	0.175292	KIF18A|CENPK	http://amigo.geneontology.org/amigo/term/GO:0000070
RNA polymerase II repressing transcription factor binding	Gene Ontology	GO:0001103	2	35	0.0294167	0.175292	BBS5|DMAP1	http://amigo.geneontology.org/amigo/term/GO:0001103
SCF-dependent proteasomal ubiquitin-dependent protein catabolic process	Gene Ontology	GO:0031146	3	92	0.0318647	0.187189	PSMA3|BTRC|CUL2	http://amigo.geneontology.org/amigo/term/GO:0031146
early endosome membrane	Gene Ontology	GO:0031901	4	161	0.0323465	0.188561	PSEN1|MTMR2|MCOLN3|RABEP1	http://amigo.geneontology.org/amigo/term/GO:0031901
histone H4 acetylation	Gene Ontology	GO:0043967	2	37	0.0324231	0.188561	NCOA1|DMAP1	http://amigo.geneontology.org/amigo/term/GO:0043967
trans-Golgi network membrane	Gene Ontology	GO:0032588	3	93	0.0327218	0.189538	HLA-DQB1|HLA-DQA1|HLA-DQA2	http://amigo.geneontology.org/amigo/term/GO:0032588
interleukin-1-mediated signaling pathway	Gene Ontology	GO:0070498	3	94	0.0335909	0.193414	PSMA3|BTRC|PELI2	http://amigo.geneontology.org/amigo/term/GO:0070498
cellular response to estradiol stimulus	Gene Ontology	GO:0071392	2	38	0.0339697	0.194438	KIF18A|NRIP1	http://amigo.geneontology.org/amigo/term/GO:0071392
calcium-dependent cell-cell adhesion via plasma membrane cell adhesion molecules	Gene Ontology	GO:0016339	2	38	0.0339697	0.194438	PCDHB11|ATP2C1	http://amigo.geneontology.org/amigo/term/GO:0016339
ciliary basal body-plasma membrane docking	Gene Ontology	GO:0097711	3	95	0.0344719	0.196924	HAUS4|IQCB1|DYNLL1	http://amigo.geneontology.org/amigo/term/GO:0097711
embryonic limb morphogenesis	Gene Ontology	GO:0030326	2	39	0.0355446	0.201073	PSEN1|FGFR1	http://amigo.geneontology.org/amigo/term/GO:0030326
nucleotide-excision repair	Gene Ontology	GO:0006289	2	39	0.0355446	0.201073	COMMD1|GTF2H4	http://amigo.geneontology.org/amigo/term/GO:0006289
NADH dehydrogenase (ubiquinone) activity	Gene Ontology	GO:0008137	2	39	0.0355446	0.201073	NDUFV3|NDUFS4	http://amigo.geneontology.org/amigo/term/GO:0008137
cholesterol biosynthetic process	Gene Ontology	GO:0006695	2	40	0.0371472	0.20417	CNBP|GGPS1	http://amigo.geneontology.org/amigo/term/GO:0006695
response to ethanol	Gene Ontology	GO:0045471	3	98	0.0371863	0.20417	GRIN1|DMAP1|CBL	http://amigo.geneontology.org/amigo/term/GO:0045471
cellular response to DNA damage stimulus	Gene Ontology	GO:0006974	5	248	0.0375413	0.20417	MORC2|PSEN1|SLF1|CBL|USP28	http://amigo.geneontology.org/amigo/term/GO:0006974
photoreceptor cell maintenance	Gene Ontology	GO:0045494	2	41	0.0387771	0.20417	IQCB1|CRB1	http://amigo.geneontology.org/amigo/term/GO:0045494
SH2 domain binding	Gene Ontology	GO:0042169	2	41	0.0387771	0.20417	DYNLL1|FGFR1	http://amigo.geneontology.org/amigo/term/GO:0042169
cellular response to amyloid-beta	Gene Ontology	GO:1904646	2	41	0.0387771	0.20417	GRIN1|PSEN1	http://amigo.geneontology.org/amigo/term/GO:1904646
mitotic spindle	Gene Ontology	GO:0072686	3	100	0.0390549	0.20417	IQCB1|DYNLL1|TPR	http://amigo.geneontology.org/amigo/term/GO:0072686
G1/S transition of mitotic cell cycle	Gene Ontology	GO:0000082	3	100	0.0390549	0.20417	POLA2|PPP6C|CUL2	http://amigo.geneontology.org/amigo/term/GO:0000082
blood coagulation	Gene Ontology	GO:0007596	4	173	0.0402034	0.20417	RAD51C|APC|IFNA10|IFNA7	http://amigo.geneontology.org/amigo/term/GO:0007596
4 iron, 4 sulfur cluster binding	Gene Ontology	GO:0051539	2	42	0.0404338	0.20417	ELP3|IREB2	http://amigo.geneontology.org/amigo/term/GO:0051539
mitochondrial electron transport, NADH to ubiquinone	Gene Ontology	GO:0006120	2	42	0.0404338	0.20417	NDUFV3|NDUFS4	http://amigo.geneontology.org/amigo/term/GO:0006120
clathrin binding	Gene Ontology	GO:0030276	2	42	0.0404338	0.20417	AP2B1|PICALM	http://amigo.geneontology.org/amigo/term/GO:0030276
mRNA transport	Gene Ontology	GO:0051028	2	42	0.0404338	0.20417	EIF5AL1|DHX9	http://amigo.geneontology.org/amigo/term/GO:0051028
post-translational protein modification	Gene Ontology	GO:0043687	6	342	0.0418669	0.20417	BTRC|COMMD1|AMTN|PSMA3|APC|CUL2	http://amigo.geneontology.org/amigo/term/GO:0043687
lipid homeostasis	Gene Ontology	GO:0055088	2	43	0.0421168	0.20417	ARID4A|ACACA	http://amigo.geneontology.org/amigo/term/GO:0055088
negative regulation of nucleic acid-templated transcription	Gene Ontology	GO:1903507	2	43	0.0421168	0.20417	DDX54|PRMT5	http://amigo.geneontology.org/amigo/term/GO:1903507
substantia nigra development	Gene Ontology	GO:0021762	2	43	0.0421168	0.20417	ZNF148|DYNLL1	http://amigo.geneontology.org/amigo/term/GO:0021762
mitotic spindle astral microtubule	Gene Ontology	GO:0061673	1	5	0.0426351	0.20417	KIF18A	http://amigo.geneontology.org/amigo/term/GO:0061673
Lsm1-7-Pat1 complex	Gene Ontology	GO:1990726	1	5	0.0426351	0.20417	LSM2	http://amigo.geneontology.org/amigo/term/GO:1990726
calcium:sodium antiporter activity	Gene Ontology	GO:0005432	1	5	0.0426351	0.20417	SLC3A2	http://amigo.geneontology.org/amigo/term/GO:0005432
CRD-mediated mRNA stabilization	Gene Ontology	GO:0070934	1	5	0.0426351	0.20417	DHX9	http://amigo.geneontology.org/amigo/term/GO:0070934
positive regulation of microtubule nucleation	Gene Ontology	GO:0090063	1	5	0.0426351	0.20417	HSPA1A	http://amigo.geneontology.org/amigo/term/GO:0090063
protein metabolic process	Gene Ontology	GO:0019538	1	5	0.0426351	0.20417	ACACA	http://amigo.geneontology.org/amigo/term/GO:0019538
THO complex	Gene Ontology	GO:0000347	1	5	0.0426351	0.20417	THOC5	http://amigo.geneontology.org/amigo/term/GO:0000347
autophagy of peroxisome	Gene Ontology	GO:0030242	1	5	0.0426351	0.20417	RB1CC1	http://amigo.geneontology.org/amigo/term/GO:0030242
DNA translocase activity	Gene Ontology	GO:0015616	1	5	0.0426351	0.20417	PBRM1	http://amigo.geneontology.org/amigo/term/GO:0015616
polyamine metabolic process	Gene Ontology	GO:0006595	1	5	0.0426351	0.20417	AMD1	http://amigo.geneontology.org/amigo/term/GO:0006595
chemosensory behavior	Gene Ontology	GO:0007635	1	5	0.0426351	0.20417	TAS2R5	http://amigo.geneontology.org/amigo/term/GO:0007635
glutamate-gated calcium ion channel activity	Gene Ontology	GO:0022849	1	5	0.0426351	0.20417	GRIN1	http://amigo.geneontology.org/amigo/term/GO:0022849
citrate metabolic process	Gene Ontology	GO:0006101	1	5	0.0426351	0.20417	IREB2	http://amigo.geneontology.org/amigo/term/GO:0006101
perichromatin fibrils	Gene Ontology	GO:0005726	1	5	0.0426351	0.20417	DHX9	http://amigo.geneontology.org/amigo/term/GO:0005726
calcium ion export across plasma membrane	Gene Ontology	GO:1990034	1	5	0.0426351	0.20417	ATP2B1	http://amigo.geneontology.org/amigo/term/GO:1990034
positive regulation of maintenance of mitotic sister chromatid cohesion	Gene Ontology	GO:0034184	1	5	0.0426351	0.20417	SLF1	http://amigo.geneontology.org/amigo/term/GO:0034184
positive regulation of MAPKKK cascade by fibroblast growth factor receptor signaling pathway	Gene Ontology	GO:0090080	1	5	0.0426351	0.20417	FGFR1	http://amigo.geneontology.org/amigo/term/GO:0090080
Holliday junction resolvase complex	Gene Ontology	GO:0048476	1	5	0.0426351	0.20417	RAD51C	http://amigo.geneontology.org/amigo/term/GO:0048476
regulation of vesicle size	Gene Ontology	GO:0097494	1	5	0.0426351	0.20417	PICALM	http://amigo.geneontology.org/amigo/term/GO:0097494
establishment or maintenance of actin cytoskeleton polarity	Gene Ontology	GO:0030950	1	5	0.0426351	0.20417	RICTOR	http://amigo.geneontology.org/amigo/term/GO:0030950
maintenance of animal organ identity	Gene Ontology	GO:0048496	1	5	0.0426351	0.20417	IQCB1	http://amigo.geneontology.org/amigo/term/GO:0048496
regulation of extracellular matrix disassembly	Gene Ontology	GO:0010715	1	5	0.0426351	0.20417	DDR1	http://amigo.geneontology.org/amigo/term/GO:0010715
establishment of Sertoli cell barrier	Gene Ontology	GO:0097368	1	5	0.0426351	0.20417	ARID4A	http://amigo.geneontology.org/amigo/term/GO:0097368
positive regulation of biomineral tissue development	Gene Ontology	GO:0070169	1	5	0.0426351	0.20417	AMTN	http://amigo.geneontology.org/amigo/term/GO:0070169
protein localization to ciliary membrane	Gene Ontology	GO:1903441	1	5	0.0426351	0.20417	RABEP1	http://amigo.geneontology.org/amigo/term/GO:1903441
histone H3-K9 trimethylation	Gene Ontology	GO:0036124	1	5	0.0426351	0.20417	ARID4A	http://amigo.geneontology.org/amigo/term/GO:0036124
bradykinin catabolic process	Gene Ontology	GO:0010815	1	5	0.0426351	0.20417	IDE	http://amigo.geneontology.org/amigo/term/GO:0010815
L-leucine transmembrane transporter activity	Gene Ontology	GO:0015190	1	5	0.0426351	0.20417	SLC3A2	http://amigo.geneontology.org/amigo/term/GO:0015190
integral component of synaptic membrane	Gene Ontology	GO:0099699	1	5	0.0426351	0.20417	PTPRA	http://amigo.geneontology.org/amigo/term/GO:0099699
fibroblast growth factor-activated receptor activity	Gene Ontology	GO:0005007	1	5	0.0426351	0.20417	FGFR1	http://amigo.geneontology.org/amigo/term/GO:0005007
purine nucleobase biosynthetic process	Gene Ontology	GO:0009113	1	5	0.0426351	0.20417	GMPS	http://amigo.geneontology.org/amigo/term/GO:0009113
RNA-dependent ATPase activity	Gene Ontology	GO:0008186	1	5	0.0426351	0.20417	YTHDC2	http://amigo.geneontology.org/amigo/term/GO:0008186
ATPase inhibitor activity	Gene Ontology	GO:0042030	1	5	0.0426351	0.20417	FNIP2	http://amigo.geneontology.org/amigo/term/GO:0042030
neurofibrillary tangle	Gene Ontology	GO:0097418	1	5	0.0426351	0.20417	PICALM	http://amigo.geneontology.org/amigo/term/GO:0097418
inner ear auditory receptor cell differentiation	Gene Ontology	GO:0042491	1	5	0.0426351	0.20417	MCOLN3	http://amigo.geneontology.org/amigo/term/GO:0042491
positive regulation of interleukin-18 production	Gene Ontology	GO:0032741	1	5	0.0426351	0.20417	DHX9	http://amigo.geneontology.org/amigo/term/GO:0032741
constitutive secretory pathway	Gene Ontology	GO:0045054	1	5	0.0426351	0.20417	TMEM167A	http://amigo.geneontology.org/amigo/term/GO:0045054
regulation of sequestering of zinc ion	Gene Ontology	GO:0061088	1	5	0.0426351	0.20417	AP3D1	http://amigo.geneontology.org/amigo/term/GO:0061088
activin-activated receptor activity	Gene Ontology	GO:0017002	1	5	0.0426351	0.20417	AMHR2	http://amigo.geneontology.org/amigo/term/GO:0017002
succinyl-CoA metabolic process	Gene Ontology	GO:0006104	1	5	0.0426351	0.20417	SUCLA2	http://amigo.geneontology.org/amigo/term/GO:0006104
chromosome organization involved in meiotic cell cycle	Gene Ontology	GO:0070192	1	5	0.0426351	0.20417	MEIOC	http://amigo.geneontology.org/amigo/term/GO:0070192
meiosis I	Gene Ontology	GO:0007127	1	5	0.0426351	0.20417	MEI1	http://amigo.geneontology.org/amigo/term/GO:0007127
alpha DNA polymerase:primase complex	Gene Ontology	GO:0005658	1	5	0.0426351	0.20417	POLA2	http://amigo.geneontology.org/amigo/term/GO:0005658
KICSTOR complex	Gene Ontology	GO:0140007	1	5	0.0426351	0.20417	BMT2	http://amigo.geneontology.org/amigo/term/GO:0140007
conditioned taste aversion	Gene Ontology	GO:0001661	1	5	0.0426351	0.20417	GRIN1	http://amigo.geneontology.org/amigo/term/GO:0001661
positive regulation of cellular metabolic process	Gene Ontology	GO:0031325	1	5	0.0426351	0.20417	ACACA	http://amigo.geneontology.org/amigo/term/GO:0031325
protein N-terminus binding	Gene Ontology	GO:0047485	3	104	0.0429327	0.205256	HSPA1A|NCOA1|STX5	http://amigo.geneontology.org/amigo/term/GO:0047485
regulation of protein phosphorylation	Gene Ontology	GO:0001932	2	44	0.0438257	0.207249	FNIP2|NDUFS4	http://amigo.geneontology.org/amigo/term/GO:0001932
transcription factor TFIID complex	Gene Ontology	GO:0005669	2	44	0.0438257	0.207249	GTF2H4|TCEA1	http://amigo.geneontology.org/amigo/term/GO:0005669
regulation of phosphoprotein phosphatase activity	Gene Ontology	GO:0043666	2	44	0.0438257	0.207249	PHACTR4|PPP2R2D	http://amigo.geneontology.org/amigo/term/GO:0043666
mitochondrial respiratory chain complex I	Gene Ontology	GO:0005747	2	44	0.0438257	0.207249	NDUFV3|NDUFS4	http://amigo.geneontology.org/amigo/term/GO:0005747
cornified envelope	Gene Ontology	GO:0001533	2	44	0.0438257	0.207249	HRNR|FGFR1	http://amigo.geneontology.org/amigo/term/GO:0001533
adaptive immune response	Gene Ontology	GO:0002250	6	347	0.0443309	0.207249	IFNA7|HLA-DQB1|MCOLN2|IFNA10|HLA-DQA1|HLA-DQA2	http://amigo.geneontology.org/amigo/term/GO:0002250
osteoblast differentiation	Gene Ontology	GO:0001649	3	106	0.0449412	0.207249	DHX9|BCAP29|RRAS2	http://amigo.geneontology.org/amigo/term/GO:0001649
negative regulation of transcription, DNA-templated	Gene Ontology	GO:0045892	8	536	0.045582	0.207249	ZNF148|BTRC|ZNF425|ZNF91|DMAP1|ARID4A|RNF2|YAF2	http://amigo.geneontology.org/amigo/term/GO:0045892
proteasome-mediated ubiquitin-dependent protein catabolic process	Gene Ontology	GO:0043161	4	181	0.0459923	0.207249	GID4|PSMA3|BTRC|CUL2	http://amigo.geneontology.org/amigo/term/GO:0043161
viral transcription	Gene Ontology	GO:0019083	3	108	0.0469957	0.207249	NUP214|NUP153|TPR	http://amigo.geneontology.org/amigo/term/GO:0019083
cerebellum development	Gene Ontology	GO:0021549	2	46	0.0473193	0.207249	PSEN1|NCOA1	http://amigo.geneontology.org/amigo/term/GO:0021549
forebrain development	Gene Ontology	GO:0030900	2	46	0.0473193	0.207249	MYO1D|DYNLL1	http://amigo.geneontology.org/amigo/term/GO:0030900
lactation	Gene Ontology	GO:0007595	2	46	0.0473193	0.207249	NCOA1|DDR1	http://amigo.geneontology.org/amigo/term/GO:0007595
apical plasma membrane	Gene Ontology	GO:0016324	6	354	0.04793	0.207249	MGA|SLC3A2|PSEN1|CRB1|ATP2B1|SIPA1L3	http://amigo.geneontology.org/amigo/term/GO:0016324
neuron migration	Gene Ontology	GO:0001764	3	110	0.0490958	0.207249	PSEN1|ELP3|FGFR1	http://amigo.geneontology.org/amigo/term/GO:0001764
Notch signaling pathway	Gene Ontology	GO:0007219	3	110	0.0490958	0.207249	RITA1|DTX2|MAML1	http://amigo.geneontology.org/amigo/term/GO:0007219
GTPase activator activity	Gene Ontology	GO:0005096	5	268	0.0491782	0.207249	SIPA1L3|PGAM5|DYNLL1|TBC1D10A|RABEP1	http://amigo.geneontology.org/amigo/term/GO:0005096
nuclear stress granule	Gene Ontology	GO:0097165	1	6	0.0495627	0.207249	DHX9	http://amigo.geneontology.org/amigo/term/GO:0097165
succinate metabolic process	Gene Ontology	GO:0006105	1	6	0.0495627	0.207249	SUCLA2	http://amigo.geneontology.org/amigo/term/GO:0006105
positive regulation of establishment of endothelial barrier	Gene Ontology	GO:1903142	1	6	0.0495627	0.207249	APC	http://amigo.geneontology.org/amigo/term/GO:1903142
tail-anchored membrane protein insertion into ER membrane	Gene Ontology	GO:0071816	1	6	0.0495627	0.207249	BAG6	http://amigo.geneontology.org/amigo/term/GO:0071816
acetyl-CoA metabolic process	Gene Ontology	GO:0006084	1	6	0.0495627	0.207249	ACACA	http://amigo.geneontology.org/amigo/term/GO:0006084
regulation of nucleocytoplasmic transport	Gene Ontology	GO:0046822	1	6	0.0495627	0.207249	NUP214	http://amigo.geneontology.org/amigo/term/GO:0046822
auditory receptor cell development	Gene Ontology	GO:0060117	1	6	0.0495627	0.207249	FGFR1	http://amigo.geneontology.org/amigo/term/GO:0060117
site of polarized growth	Gene Ontology	GO:0030427	1	6	0.0495627	0.207249	FRYL	http://amigo.geneontology.org/amigo/term/GO:0030427
prenyltransferase activity	Gene Ontology	GO:0004659	1	6	0.0495627	0.207249	GGPS1	http://amigo.geneontology.org/amigo/term/GO:0004659
signal recognition particle	Gene Ontology	GO:0048500	1	6	0.0495627	0.207249	SRP19	http://amigo.geneontology.org/amigo/term/GO:0048500
sex chromatin	Gene Ontology	GO:0001739	1	6	0.0495627	0.207249	RNF2	http://amigo.geneontology.org/amigo/term/GO:0001739
retinoid binding	Gene Ontology	GO:0005501	1	6	0.0495627	0.207249	ARID4A	http://amigo.geneontology.org/amigo/term/GO:0005501
CRD-mediated mRNA stability complex	Gene Ontology	GO:0070937	1	6	0.0495627	0.207249	DHX9	http://amigo.geneontology.org/amigo/term/GO:0070937
positive regulation of DNA topoisomerase (ATP-hydrolyzing) activity	Gene Ontology	GO:2000373	1	6	0.0495627	0.207249	DHX9	http://amigo.geneontology.org/amigo/term/GO:2000373
positive regulation of ERAD pathway	Gene Ontology	GO:1904294	1	6	0.0495627	0.207249	BAG6	http://amigo.geneontology.org/amigo/term/GO:1904294
S-adenosylmethionine metabolic process	Gene Ontology	GO:0046500	1	6	0.0495627	0.207249	AMD1	http://amigo.geneontology.org/amigo/term/GO:0046500
morphogenesis of a polarized epithelium	Gene Ontology	GO:0001738	1	6	0.0495627	0.207249	LAMA3	http://amigo.geneontology.org/amigo/term/GO:0001738
sperm annulus	Gene Ontology	GO:0097227	1	6	0.0495627	0.207249	SEPTIN4	http://amigo.geneontology.org/amigo/term/GO:0097227
Pwp2p-containing subcomplex of 90S preribosome	Gene Ontology	GO:0034388	1	6	0.0495627	0.207249	WDR3	http://amigo.geneontology.org/amigo/term/GO:0034388
telomerase activity	Gene Ontology	GO:0003720	1	6	0.0495627	0.207249	PTGES3	http://amigo.geneontology.org/amigo/term/GO:0003720
receptor-mediated endocytosis of virus by host cell	Gene Ontology	GO:0019065	1	6	0.0495627	0.207249	TPCN2	http://amigo.geneontology.org/amigo/term/GO:0019065
Ragulator complex	Gene Ontology	GO:0071986	1	6	0.0495627	0.207249	LAMTOR3	http://amigo.geneontology.org/amigo/term/GO:0071986
C3HC4-type RING finger domain binding	Gene Ontology	GO:0055131	1	6	0.0495627	0.207249	HSPA1A	http://amigo.geneontology.org/amigo/term/GO:0055131
phosphatidylserine exposure on apoptotic cell surface	Gene Ontology	GO:0070782	1	6	0.0495627	0.207249	XKR9	http://amigo.geneontology.org/amigo/term/GO:0070782
gamma-secretase complex	Gene Ontology	GO:0070765	1	6	0.0495627	0.207249	PSEN1	http://amigo.geneontology.org/amigo/term/GO:0070765
cytosolic proteasome complex	Gene Ontology	GO:0031597	1	6	0.0495627	0.207249	IDE	http://amigo.geneontology.org/amigo/term/GO:0031597
lamellipodium morphogenesis	Gene Ontology	GO:0072673	1	6	0.0495627	0.207249	PLEKHO1	http://amigo.geneontology.org/amigo/term/GO:0072673
Toll signaling pathway	Gene Ontology	GO:0008063	1	6	0.0495627	0.207249	PELI2	http://amigo.geneontology.org/amigo/term/GO:0008063
negative regulation of p38MAPK cascade	Gene Ontology	GO:1903753	1	6	0.0495627	0.207249	PTPN22	http://amigo.geneontology.org/amigo/term/GO:1903753
transcription factor TFIIIB complex	Gene Ontology	GO:0000126	1	6	0.0495627	0.207249	BDP1	http://amigo.geneontology.org/amigo/term/GO:0000126
histone H4-R3 methylation	Gene Ontology	GO:0043985	1	6	0.0495627	0.207249	PRMT5	http://amigo.geneontology.org/amigo/term/GO:0043985
positive regulation of chemokine (C-C motif) ligand 5 production	Gene Ontology	GO:0071651	1	6	0.0495627	0.207249	MCOLN2	http://amigo.geneontology.org/amigo/term/GO:0071651
insulin binding	Gene Ontology	GO:0043559	1	6	0.0495627	0.207249	IDE	http://amigo.geneontology.org/amigo/term/GO:0043559
internal peptidyl-lysine acetylation	Gene Ontology	GO:0018393	1	6	0.0495627	0.207249	BAG6	http://amigo.geneontology.org/amigo/term/GO:0018393
histone-arginine N-methyltransferase activity	Gene Ontology	GO:0008469	1	6	0.0495627	0.207249	PRMT5	http://amigo.geneontology.org/amigo/term/GO:0008469
monoubiquitinated protein deubiquitination	Gene Ontology	GO:0035520	1	6	0.0495627	0.207249	RNF2	http://amigo.geneontology.org/amigo/term/GO:0035520
female meiosis I	Gene Ontology	GO:0007144	1	6	0.0495627	0.207249	MEIOC	http://amigo.geneontology.org/amigo/term/GO:0007144
GATOR1 complex	Gene Ontology	GO:1990130	1	6	0.0495627	0.207249	BMT2	http://amigo.geneontology.org/amigo/term/GO:1990130
crossover junction endodeoxyribonuclease activity	Gene Ontology	GO:0008821	1	6	0.0495627	0.207249	RAD51C	http://amigo.geneontology.org/amigo/term/GO:0008821
cellular heat acclimation	Gene Ontology	GO:0070370	1	6	0.0495627	0.207249	HSPA1A	http://amigo.geneontology.org/amigo/term/GO:0070370
negative regulation of ERBB signaling pathway	Gene Ontology	GO:1901185	1	6	0.0495627	0.207249	BDP1	http://amigo.geneontology.org/amigo/term/GO:1901185
positive regulation of nuclear cell cycle DNA replication	Gene Ontology	GO:0010571	1	6	0.0495627	0.207249	DBF4B	http://amigo.geneontology.org/amigo/term/GO:0010571
negative regulation of receptor-mediated endocytosis	Gene Ontology	GO:0048261	1	6	0.0495627	0.207249	PICALM	http://amigo.geneontology.org/amigo/term/GO:0048261
polysaccharide digestion	Gene Ontology	GO:0044245	1	6	0.0495627	0.207249	MGA	http://amigo.geneontology.org/amigo/term/GO:0044245
histone H4-K20 trimethylation	Gene Ontology	GO:0034773	1	6	0.0495627	0.207249	ARID4A	http://amigo.geneontology.org/amigo/term/GO:0034773
signal recognition particle, endoplasmic reticulum targeting	Gene Ontology	GO:0005786	1	6	0.0495627	0.207249	SRP19	http://amigo.geneontology.org/amigo/term/GO:0005786
sphingomyelin biosynthetic process	Gene Ontology	GO:0006686	1	6	0.0495627	0.207249	SAMD8	http://amigo.geneontology.org/amigo/term/GO:0006686
contractile ring	Gene Ontology	GO:0070938	1	6	0.0495627	0.207249	KIF20B	http://amigo.geneontology.org/amigo/term/GO:0070938
positive regulation of protein localization to membrane	Gene Ontology	GO:1905477	1	6	0.0495627	0.207249	AP2B1	http://amigo.geneontology.org/amigo/term/GO:1905477
THO complex part of transcription export complex	Gene Ontology	GO:0000445	1	6	0.0495627	0.207249	THOC5	http://amigo.geneontology.org/amigo/term/GO:0000445
regulation of mRNA stability	Gene Ontology	GO:0043488	3	111	0.0501629	0.208245	NUP214|PSMA3|HSPA1A	http://amigo.geneontology.org/amigo/term/GO:0043488
positive regulation of fibroblast proliferation	Gene Ontology	GO:0048146	2	48	0.0509109	0.208245	DHX9|NDUFS4	http://amigo.geneontology.org/amigo/term/GO:0048146
stimulatory C-type lectin receptor signaling pathway	Gene Ontology	GO:0002223	3	112	0.0512412	0.208245	PSMA3|BTRC|MUC19	http://amigo.geneontology.org/amigo/term/GO:0002223
endoplasmic reticulum to Golgi vesicle-mediated transport	Gene Ontology	GO:0006888	4	188	0.0514186	0.208245	APC|STX5|BCAP29|DYNLL1	http://amigo.geneontology.org/amigo/term/GO:0006888
kinesin complex	Gene Ontology	GO:0005871	2	49	0.0527423	0.208245	KIF18A|KIF20B	http://amigo.geneontology.org/amigo/term/GO:0005871
cell junction	Gene Ontology	GO:0030054	4	190	0.0530306	0.208245	SLC3A2|PSEN1|CCDC66|RAD51C	http://amigo.geneontology.org/amigo/term/GO:0030054
negative regulation of neuron death	Gene Ontology	GO:1901215	2	50	0.054597	0.208245	AP2B1|CBL	http://amigo.geneontology.org/amigo/term/GO:1901215
regulation of synaptic plasticity	Gene Ontology	GO:0048167	2	50	0.054597	0.208245	GRIN1|PSEN1	http://amigo.geneontology.org/amigo/term/GO:0048167
U2-type precatalytic spliceosome	Gene Ontology	GO:0071005	2	50	0.054597	0.208245	SF3B4|LSM2	http://amigo.geneontology.org/amigo/term/GO:0071005
neuron development	Gene Ontology	GO:0048666	2	50	0.054597	0.208245	PSEN1|MTMR2	http://amigo.geneontology.org/amigo/term/GO:0048666
protein homodimerization activity	Gene Ontology	GO:0042803	9	660	0.0559018	0.208245	MORC2|PANK3|CCDC66|COMMD1|TPR|RABEP1|IDE|KIF20B|FGFR1	http://amigo.geneontology.org/amigo/term/GO:0042803
regulation of mRNA export from nucleus	Gene Ontology	GO:0010793	1	7	0.0564403	0.208245	TPR	http://amigo.geneontology.org/amigo/term/GO:0010793
importin-alpha family protein binding	Gene Ontology	GO:0061676	1	7	0.0564403	0.208245	DHX9	http://amigo.geneontology.org/amigo/term/GO:0061676
protein-arginine N-methyltransferase activity	Gene Ontology	GO:0016274	1	7	0.0564403	0.208245	PRMT5	http://amigo.geneontology.org/amigo/term/GO:0016274
positive regulation of small GTPase mediated signal transduction	Gene Ontology	GO:0051057	1	7	0.0564403	0.208245	SOS2	http://amigo.geneontology.org/amigo/term/GO:0051057
Elongator holoenzyme complex	Gene Ontology	GO:0033588	1	7	0.0564403	0.208245	ELP3	http://amigo.geneontology.org/amigo/term/GO:0033588
smooth muscle cell migration	Gene Ontology	GO:0014909	1	7	0.0564403	0.208245	DDR1	http://amigo.geneontology.org/amigo/term/GO:0014909
G-quadruplex DNA unwinding	Gene Ontology	GO:0044806	1	7	0.0564403	0.208245	DHX9	http://amigo.geneontology.org/amigo/term/GO:0044806
arginine catabolic process	Gene Ontology	GO:0006527	1	7	0.0564403	0.208245	DDAH1	http://amigo.geneontology.org/amigo/term/GO:0006527
amyloid-beta formation	Gene Ontology	GO:0034205	1	7	0.0564403	0.208245	PSEN1	http://amigo.geneontology.org/amigo/term/GO:0034205
positive regulation of RNA export from nucleus	Gene Ontology	GO:0046833	1	7	0.0564403	0.208245	DHX9	http://amigo.geneontology.org/amigo/term/GO:0046833
amyloid-beta clearance by transcytosis	Gene Ontology	GO:0150093	1	7	0.0564403	0.208245	PICALM	http://amigo.geneontology.org/amigo/term/GO:0150093
aspartic endopeptidase activity, intramembrane cleaving	Gene Ontology	GO:0042500	1	7	0.0564403	0.208245	PSEN1	http://amigo.geneontology.org/amigo/term/GO:0042500
regulation of peptidyl-serine phosphorylation	Gene Ontology	GO:0033135	1	7	0.0564403	0.208245	RICTOR	http://amigo.geneontology.org/amigo/term/GO:0033135
N6-methyladenosine-containing RNA binding	Gene Ontology	GO:1990247	1	7	0.0564403	0.208245	YTHDC2	http://amigo.geneontology.org/amigo/term/GO:1990247
positive regulation of response to cytokine stimulus	Gene Ontology	GO:0060760	1	7	0.0564403	0.208245	DHX9	http://amigo.geneontology.org/amigo/term/GO:0060760
choline transport	Gene Ontology	GO:0015871	1	7	0.0564403	0.208245	PSEN1	http://amigo.geneontology.org/amigo/term/GO:0015871
kinetochore microtubule	Gene Ontology	GO:0005828	1	7	0.0564403	0.208245	KIF18A	http://amigo.geneontology.org/amigo/term/GO:0005828
7S RNA binding	Gene Ontology	GO:0008312	1	7	0.0564403	0.208245	SRP19	http://amigo.geneontology.org/amigo/term/GO:0008312
calcium ion transmembrane import into cytosol	Gene Ontology	GO:0097553	1	7	0.0564403	0.208245	GRIN1	http://amigo.geneontology.org/amigo/term/GO:0097553
kinase activator activity	Gene Ontology	GO:0019209	1	7	0.0564403	0.208245	LAMTOR3	http://amigo.geneontology.org/amigo/term/GO:0019209
activin receptor complex	Gene Ontology	GO:0048179	1	7	0.0564403	0.208245	AMHR2	http://amigo.geneontology.org/amigo/term/GO:0048179
mitochondrial ATP synthesis coupled electron transport	Gene Ontology	GO:0042775	1	7	0.0564403	0.208245	NDUFV3	http://amigo.geneontology.org/amigo/term/GO:0042775
positive regulation of activin receptor signaling pathway	Gene Ontology	GO:0032927	1	7	0.0564403	0.208245	CSNK2B	http://amigo.geneontology.org/amigo/term/GO:0032927
Golgi disassembly	Gene Ontology	GO:0090166	1	7	0.0564403	0.208245	STX5	http://amigo.geneontology.org/amigo/term/GO:0090166
endothelial tube morphogenesis	Gene Ontology	GO:0061154	1	7	0.0564403	0.208245	CSNK2B	http://amigo.geneontology.org/amigo/term/GO:0061154
interleukin-18-mediated signaling pathway	Gene Ontology	GO:0035655	1	7	0.0564403	0.208245	IL18BP	http://amigo.geneontology.org/amigo/term/GO:0035655
neurotransmitter receptor transport, postsynaptic endosome to lysosome	Gene Ontology	GO:0098943	1	7	0.0564403	0.208245	AP3D1	http://amigo.geneontology.org/amigo/term/GO:0098943
protein localization to cytoplasmic stress granule	Gene Ontology	GO:1903608	1	7	0.0564403	0.208245	DHX9	http://amigo.geneontology.org/amigo/term/GO:1903608
Lsm2-8 complex	Gene Ontology	GO:0120115	1	7	0.0564403	0.208245	LSM2	http://amigo.geneontology.org/amigo/term/GO:0120115
adiponectin-activated signaling pathway	Gene Ontology	GO:0033211	1	7	0.0564403	0.208245	CSNK2B	http://amigo.geneontology.org/amigo/term/GO:0033211
antigen processing and presentation, exogenous lipid antigen via MHC class Ib	Gene Ontology	GO:0048007	1	7	0.0564403	0.208245	AP3D1	http://amigo.geneontology.org/amigo/term/GO:0048007
Notch receptor processing, ligand-dependent	Gene Ontology	GO:0035333	1	7	0.0564403	0.208245	PSEN1	http://amigo.geneontology.org/amigo/term/GO:0035333
vitamin A metabolic process	Gene Ontology	GO:0006776	1	7	0.0564403	0.208245	ARID4A	http://amigo.geneontology.org/amigo/term/GO:0006776
positive regulation of mRNA 3'-end processing	Gene Ontology	GO:0031442	1	7	0.0564403	0.208245	NCBP1	http://amigo.geneontology.org/amigo/term/GO:0031442
ion channel inhibitor activity	Gene Ontology	GO:0008200	1	7	0.0564403	0.208245	ANKRD36C	http://amigo.geneontology.org/amigo/term/GO:0008200
positive regulation of phospholipase activity	Gene Ontology	GO:0010518	1	7	0.0564403	0.208245	FGFR1	http://amigo.geneontology.org/amigo/term/GO:0010518
lung epithelial cell differentiation	Gene Ontology	GO:0060487	1	7	0.0564403	0.208245	TMEM38B	http://amigo.geneontology.org/amigo/term/GO:0060487
clathrin coat of coated pit	Gene Ontology	GO:0030132	1	7	0.0564403	0.208245	PICALM	http://amigo.geneontology.org/amigo/term/GO:0030132
positive regulation by host of viral genome replication	Gene Ontology	GO:0044829	1	7	0.0564403	0.208245	YTHDC2	http://amigo.geneontology.org/amigo/term/GO:0044829
polysome binding	Gene Ontology	GO:1905538	1	7	0.0564403	0.208245	DHX9	http://amigo.geneontology.org/amigo/term/GO:1905538
protein localization to endoplasmic reticulum exit site	Gene Ontology	GO:0070973	1	7	0.0564403	0.208245	BCAP29	http://amigo.geneontology.org/amigo/term/GO:0070973
ubiquitin-dependent protein binding	Gene Ontology	GO:0140036	1	7	0.0564403	0.208245	IDE	http://amigo.geneontology.org/amigo/term/GO:0140036
regulation of cell death	Gene Ontology	GO:0010941	1	7	0.0564403	0.208245	HSPA1A	http://amigo.geneontology.org/amigo/term/GO:0010941
positive regulation of aspartic-type endopeptidase activity involved in amyloid precursor protein catabolic process	Gene Ontology	GO:1902961	1	7	0.0564403	0.208245	PICALM	http://amigo.geneontology.org/amigo/term/GO:1902961
regulation of DNA binding	Gene Ontology	GO:0051101	1	7	0.0564403	0.208245	CSNK2B	http://amigo.geneontology.org/amigo/term/GO:0051101
amyloid-beta clearance by cellular catabolic process	Gene Ontology	GO:0150094	1	7	0.0564403	0.208245	IDE	http://amigo.geneontology.org/amigo/term/GO:0150094
positive regulation of mitotic cell cycle spindle assembly checkpoint	Gene Ontology	GO:0090267	1	7	0.0564403	0.208245	TPR	http://amigo.geneontology.org/amigo/term/GO:0090267
DNA ligation involved in DNA repair	Gene Ontology	GO:0051103	1	7	0.0564403	0.208245	XRCC4	http://amigo.geneontology.org/amigo/term/GO:0051103
neuron death	Gene Ontology	GO:0070997	1	7	0.0564403	0.208245	CBL	http://amigo.geneontology.org/amigo/term/GO:0070997
nucleoside-triphosphate diphosphatase activity	Gene Ontology	GO:0047429	1	7	0.0564403	0.208245	DHX9	http://amigo.geneontology.org/amigo/term/GO:0047429
synaptic vesicle budding from presynaptic endocytic zone membrane	Gene Ontology	GO:0016185	1	7	0.0564403	0.208245	PICALM	http://amigo.geneontology.org/amigo/term/GO:0016185
positive regulation of toll-like receptor 3 signaling pathway	Gene Ontology	GO:0034141	1	7	0.0564403	0.208245	PTPN22	http://amigo.geneontology.org/amigo/term/GO:0034141
regulation of respiratory gaseous exchange	Gene Ontology	GO:0043576	1	7	0.0564403	0.208245	GRIN1	http://amigo.geneontology.org/amigo/term/GO:0043576
positive regulation of type I interferon production	Gene Ontology	GO:0032481	2	52	0.0583742	0.212277	PTPN22|DHX9	http://amigo.geneontology.org/amigo/term/GO:0032481
cytoplasmic side of plasma membrane	Gene Ontology	GO:0009898	2	52	0.0583742	0.212277	PTPN22|ATP2B1	http://amigo.geneontology.org/amigo/term/GO:0009898
enzyme activator activity	Gene Ontology	GO:0008047	2	52	0.0583742	0.212277	RICTOR|TRIM23	http://amigo.geneontology.org/amigo/term/GO:0008047
response to unfolded protein	Gene Ontology	GO:0006986	2	53	0.0602958	0.212277	HSPA1A|HSPA1L	http://amigo.geneontology.org/amigo/term/GO:0006986
sensory perception of pain	Gene Ontology	GO:0019233	2	53	0.0602958	0.212277	GRIN1|NIPSNAP1	http://amigo.geneontology.org/amigo/term/GO:0019233
calmodulin binding	Gene Ontology	GO:0005516	4	200	0.0614981	0.212277	IQCB1|ATP2B1|GRIN1|MYO1D	http://amigo.geneontology.org/amigo/term/GO:0005516
terminal bouton	Gene Ontology	GO:0043195	2	54	0.062239	0.212277	GRIN1|AP3D1	http://amigo.geneontology.org/amigo/term/GO:0043195
transmembrane receptor protein tyrosine kinase activity	Gene Ontology	GO:0004714	2	54	0.062239	0.212277	DDR1|FGFR1	http://amigo.geneontology.org/amigo/term/GO:0004714
positive regulation of protein-containing complex assembly	Gene Ontology	GO:0031334	2	54	0.062239	0.212277	FNIP2|SLF1	http://amigo.geneontology.org/amigo/term/GO:0031334
calcium channel activity	Gene Ontology	GO:0005262	2	54	0.062239	0.212277	GRIN1|PSEN1	http://amigo.geneontology.org/amigo/term/GO:0005262
HAUS complex	Gene Ontology	GO:0070652	1	8	0.0632684	0.212277	HAUS4	http://amigo.geneontology.org/amigo/term/GO:0070652
cerebral cortex cell migration	Gene Ontology	GO:0021795	1	8	0.0632684	0.212277	PSEN1	http://amigo.geneontology.org/amigo/term/GO:0021795
regulation of cytokine production involved in inflammatory response	Gene Ontology	GO:1900015	1	8	0.0632684	0.212277	RNF2	http://amigo.geneontology.org/amigo/term/GO:1900015
release of sequestered calcium ion into cytosol by sarcoplasmic reticulum	Gene Ontology	GO:0014808	1	8	0.0632684	0.212277	TMEM38B	http://amigo.geneontology.org/amigo/term/GO:0014808
regulation of receptor signaling pathway via JAK-STAT	Gene Ontology	GO:0046425	1	8	0.0632684	0.212277	DOT1L	http://amigo.geneontology.org/amigo/term/GO:0046425
postsynaptic neurotransmitter receptor internalization	Gene Ontology	GO:0098884	1	8	0.0632684	0.212277	AP2B1	http://amigo.geneontology.org/amigo/term/GO:0098884
regulation of defense response to virus by host	Gene Ontology	GO:0050691	1	8	0.0632684	0.212277	DHX9	http://amigo.geneontology.org/amigo/term/GO:0050691
nuclear pore central transport channel	Gene Ontology	GO:0044613	1	8	0.0632684	0.212277	NUP153	http://amigo.geneontology.org/amigo/term/GO:0044613
vesicle fusion with Golgi apparatus	Gene Ontology	GO:0048280	1	8	0.0632684	0.212277	STX5	http://amigo.geneontology.org/amigo/term/GO:0048280
myelin assembly	Gene Ontology	GO:0032288	1	8	0.0632684	0.212277	MTMR2	http://amigo.geneontology.org/amigo/term/GO:0032288
glycogen binding	Gene Ontology	GO:2001069	1	8	0.0632684	0.212277	PPP1R3A	http://amigo.geneontology.org/amigo/term/GO:2001069
RNA secondary structure unwinding	Gene Ontology	GO:0010501	1	8	0.0632684	0.212277	DHX9	http://amigo.geneontology.org/amigo/term/GO:0010501
negative regulation of ubiquitin-protein transferase activity	Gene Ontology	GO:0051444	1	8	0.0632684	0.212277	PSEN1	http://amigo.geneontology.org/amigo/term/GO:0051444
clathrin heavy chain binding	Gene Ontology	GO:0032050	1	8	0.0632684	0.212277	PICALM	http://amigo.geneontology.org/amigo/term/GO:0032050
euchromatin	Gene Ontology	GO:0000791	1	8	0.0632684	0.212277	RNF2	http://amigo.geneontology.org/amigo/term/GO:0000791
paraxial mesoderm development	Gene Ontology	GO:0048339	1	8	0.0632684	0.212277	FGFR1	http://amigo.geneontology.org/amigo/term/GO:0048339
NMDA glutamate receptor activity	Gene Ontology	GO:0004972	1	8	0.0632684	0.212277	GRIN1	http://amigo.geneontology.org/amigo/term/GO:0004972
cellular response to oxygen-glucose deprivation	Gene Ontology	GO:0090650	1	8	0.0632684	0.212277	CBL	http://amigo.geneontology.org/amigo/term/GO:0090650
U6 snRNP	Gene Ontology	GO:0005688	1	8	0.0632684	0.212277	LSM2	http://amigo.geneontology.org/amigo/term/GO:0005688
calcium ion transmembrane transporter activity	Gene Ontology	GO:0015085	1	8	0.0632684	0.212277	ATP2B1	http://amigo.geneontology.org/amigo/term/GO:0015085
regulation of protein export from nucleus	Gene Ontology	GO:0046825	1	8	0.0632684	0.212277	TPR	http://amigo.geneontology.org/amigo/term/GO:0046825
entry of bacterium into host cell	Gene Ontology	GO:0035635	1	8	0.0632684	0.212277	CBL	http://amigo.geneontology.org/amigo/term/GO:0035635
nuclear pore organization	Gene Ontology	GO:0006999	1	8	0.0632684	0.212277	TPR	http://amigo.geneontology.org/amigo/term/GO:0006999
flotillin complex	Gene Ontology	GO:0016600	1	8	0.0632684	0.212277	CBL	http://amigo.geneontology.org/amigo/term/GO:0016600
mammary gland epithelial cell proliferation	Gene Ontology	GO:0033598	1	8	0.0632684	0.212277	BTRC	http://amigo.geneontology.org/amigo/term/GO:0033598
histone H2A-K119 monoubiquitination	Gene Ontology	GO:0036353	1	8	0.0632684	0.212277	RNF2	http://amigo.geneontology.org/amigo/term/GO:0036353
viral mRNA export from host cell nucleus	Gene Ontology	GO:0046784	1	8	0.0632684	0.212277	THOC5	http://amigo.geneontology.org/amigo/term/GO:0046784
establishment of integrated proviral latency	Gene Ontology	GO:0075713	1	8	0.0632684	0.212277	XRCC4	http://amigo.geneontology.org/amigo/term/GO:0075713
proteasome core complex, alpha-subunit complex	Gene Ontology	GO:0019773	1	8	0.0632684	0.212277	PSMA3	http://amigo.geneontology.org/amigo/term/GO:0019773
protein localization to cell junction	Gene Ontology	GO:1902414	1	8	0.0632684	0.212277	LAMTOR3	http://amigo.geneontology.org/amigo/term/GO:1902414
zona pellucida receptor complex	Gene Ontology	GO:0002199	1	8	0.0632684	0.212277	HSPA1L	http://amigo.geneontology.org/amigo/term/GO:0002199
BBSome	Gene Ontology	GO:0034464	1	8	0.0632684	0.212277	BBS5	http://amigo.geneontology.org/amigo/term/GO:0034464
response to inorganic substance	Gene Ontology	GO:0010035	1	8	0.0632684	0.212277	RNF2	http://amigo.geneontology.org/amigo/term/GO:0010035
nucleoside-triphosphatase activity	Gene Ontology	GO:0017111	1	8	0.0632684	0.212277	DHX9	http://amigo.geneontology.org/amigo/term/GO:0017111
spherical high-density lipoprotein particle	Gene Ontology	GO:0034366	1	8	0.0632684	0.212277	APOM	http://amigo.geneontology.org/amigo/term/GO:0034366
regulation of aerobic respiration	Gene Ontology	GO:1903715	1	8	0.0632684	0.212277	IDE	http://amigo.geneontology.org/amigo/term/GO:1903715
phosphatase regulator activity	Gene Ontology	GO:0019208	1	8	0.0632684	0.212277	SBF2	http://amigo.geneontology.org/amigo/term/GO:0019208
regulation of protein import into nucleus	Gene Ontology	GO:0042306	1	8	0.0632684	0.212277	TPR	http://amigo.geneontology.org/amigo/term/GO:0042306
positive regulation of circadian rhythm	Gene Ontology	GO:0042753	1	8	0.0632684	0.212277	BTRC	http://amigo.geneontology.org/amigo/term/GO:0042753
nonhomologous end joining complex	Gene Ontology	GO:0070419	1	8	0.0632684	0.212277	XRCC4	http://amigo.geneontology.org/amigo/term/GO:0070419
plasma membrane to endosome transport	Gene Ontology	GO:0048227	1	8	0.0632684	0.212277	COMMD1	http://amigo.geneontology.org/amigo/term/GO:0048227
ribosome disassembly	Gene Ontology	GO:0032790	1	8	0.0632684	0.212277	GFM2	http://amigo.geneontology.org/amigo/term/GO:0032790
sodium channel inhibitor activity	Gene Ontology	GO:0019871	1	8	0.0632684	0.212277	COMMD1	http://amigo.geneontology.org/amigo/term/GO:0019871
positive regulation of execution phase of apoptosis	Gene Ontology	GO:1900119	1	8	0.0632684	0.212277	DYNLL1	http://amigo.geneontology.org/amigo/term/GO:1900119
regulation of endopeptidase activity	Gene Ontology	GO:0052548	1	8	0.0632684	0.212277	PSMA3	http://amigo.geneontology.org/amigo/term/GO:0052548
guanyl-nucleotide exchange factor activity	Gene Ontology	GO:0005085	3	123	0.0638301	0.213178	SOS2|TBC1D10A|LAMTOR3	http://amigo.geneontology.org/amigo/term/GO:0005085
cellular response to heat	Gene Ontology	GO:0034605	2	55	0.0642033	0.213178	HSPA1A|TPR	http://amigo.geneontology.org/amigo/term/GO:0034605
chromosome, telomeric region	Gene Ontology	GO:0000781	2	55	0.0642033	0.213178	PTGES3|DOT1L	http://amigo.geneontology.org/amigo/term/GO:0000781
chromatin	Gene Ontology	GO:0000785	3	124	0.0650392	0.214726	PDS5A|SRPK1|CSNK2B	http://amigo.geneontology.org/amigo/term/GO:0000785
neutrophil degranulation	Gene Ontology	GO:0043312	7	482	0.066333	0.214726	MGA|DYNLL1|HRNR|PSEN1|HSPA1A|CSNK2B|LAMTOR3	http://amigo.geneontology.org/amigo/term/GO:0043312
endosome	Gene Ontology	GO:0005768	5	293	0.0664019	0.214726	MYO1D|PTPN23|COMMD1|RNF215|RABEP1	http://amigo.geneontology.org/amigo/term/GO:0005768
receptor complex	Gene Ontology	GO:0043235	4	207	0.0678252	0.214726	AMHR2|DDR1|PTPRA|FGFR1	http://amigo.geneontology.org/amigo/term/GO:0043235
actin cytoskeleton reorganization	Gene Ontology	GO:0031532	2	57	0.0681935	0.214726	ATP2C1|RICTOR	http://amigo.geneontology.org/amigo/term/GO:0031532
Notch receptor processing	Gene Ontology	GO:0007220	1	9	0.0700472	0.214726	PSEN1	http://amigo.geneontology.org/amigo/term/GO:0007220
RISC-loading complex	Gene Ontology	GO:0070578	1	9	0.0700472	0.214726	DHX9	http://amigo.geneontology.org/amigo/term/GO:0070578
L-alanine transmembrane transporter activity	Gene Ontology	GO:0015180	1	9	0.0700472	0.214726	SLC3A2	http://amigo.geneontology.org/amigo/term/GO:0015180
myoblast migration	Gene Ontology	GO:0051451	1	9	0.0700472	0.214726	PLEKHO1	http://amigo.geneontology.org/amigo/term/GO:0051451
positive regulation of toll-like receptor 4 signaling pathway	Gene Ontology	GO:0034145	1	9	0.0700472	0.214726	PTPN22	http://amigo.geneontology.org/amigo/term/GO:0034145
protein exit from endoplasmic reticulum	Gene Ontology	GO:0032527	1	9	0.0700472	0.214726	TECPR2	http://amigo.geneontology.org/amigo/term/GO:0032527
positive regulation of myotube differentiation	Gene Ontology	GO:0010831	1	9	0.0700472	0.214726	MAML1	http://amigo.geneontology.org/amigo/term/GO:0010831
apoptotic process involved in development	Gene Ontology	GO:1902742	1	9	0.0700472	0.214726	XKR9	http://amigo.geneontology.org/amigo/term/GO:1902742
clathrin adaptor complex	Gene Ontology	GO:0030131	1	9	0.0700472	0.214726	AP2B1	http://amigo.geneontology.org/amigo/term/GO:0030131
endothelial cell activation	Gene Ontology	GO:0042118	1	9	0.0700472	0.214726	PRMT5	http://amigo.geneontology.org/amigo/term/GO:0042118
erythrocyte homeostasis	Gene Ontology	GO:0034101	1	9	0.0700472	0.214726	IREB2	http://amigo.geneontology.org/amigo/term/GO:0034101
phosphorylation of RNA polymerase II C-terminal domain	Gene Ontology	GO:0070816	1	9	0.0700472	0.214726	GTF2H4	http://amigo.geneontology.org/amigo/term/GO:0070816
negative regulation of mitochondrial outer membrane permeabilization involved in apoptotic signaling pathway	Gene Ontology	GO:1901029	1	9	0.0700472	0.214726	HSPA1A	http://amigo.geneontology.org/amigo/term/GO:1901029
manganese ion transmembrane transport	Gene Ontology	GO:0071421	1	9	0.0700472	0.214726	ATP2C1	http://amigo.geneontology.org/amigo/term/GO:0071421
protoporphyrinogen IX biosynthetic process	Gene Ontology	GO:0006782	1	9	0.0700472	0.214726	IREB2	http://amigo.geneontology.org/amigo/term/GO:0006782
chromatin silencing at telomere	Gene Ontology	GO:0006348	1	9	0.0700472	0.214726	DOT1L	http://amigo.geneontology.org/amigo/term/GO:0006348
rRNA base methylation	Gene Ontology	GO:0070475	1	9	0.0700472	0.214726	METTL15	http://amigo.geneontology.org/amigo/term/GO:0070475
regulation of resting membrane potential	Gene Ontology	GO:0060075	1	9	0.0700472	0.214726	PSEN1	http://amigo.geneontology.org/amigo/term/GO:0060075
cellular response to muramyl dipeptide	Gene Ontology	GO:0071225	1	9	0.0700472	0.214726	PTPN22	http://amigo.geneontology.org/amigo/term/GO:0071225
meiotic telomere clustering	Gene Ontology	GO:0045141	1	9	0.0700472	0.214726	MEI1	http://amigo.geneontology.org/amigo/term/GO:0045141
excitatory chemical synaptic transmission	Gene Ontology	GO:0098976	1	9	0.0700472	0.214726	GRIN1	http://amigo.geneontology.org/amigo/term/GO:0098976
T-helper 1 type immune response	Gene Ontology	GO:0042088	1	9	0.0700472	0.214726	IL18BP	http://amigo.geneontology.org/amigo/term/GO:0042088
protein depalmitoylation	Gene Ontology	GO:0002084	1	9	0.0700472	0.214726	LYPLA1	http://amigo.geneontology.org/amigo/term/GO:0002084
lung-associated mesenchyme development	Gene Ontology	GO:0060484	1	9	0.0700472	0.214726	FGFR1	http://amigo.geneontology.org/amigo/term/GO:0060484
oxidoreductase activity, acting on paired donors, with incorporation or reduction of molecular oxygen	Gene Ontology	GO:0016705	1	9	0.0700472	0.214726	CYP4Z2P	http://amigo.geneontology.org/amigo/term/GO:0016705
antigen processing and presentation of endogenous peptide antigen via MHC class I	Gene Ontology	GO:0019885	1	9	0.0700472	0.214726	IDE	http://amigo.geneontology.org/amigo/term/GO:0019885
neutrophil migration	Gene Ontology	GO:1990266	1	9	0.0700472	0.214726	MCOLN2	http://amigo.geneontology.org/amigo/term/GO:1990266
cotranslational protein targeting to membrane	Gene Ontology	GO:0006613	1	9	0.0700472	0.214726	SRP19	http://amigo.geneontology.org/amigo/term/GO:0006613
AP-3 adaptor complex	Gene Ontology	GO:0030123	1	9	0.0700472	0.214726	AP3D1	http://amigo.geneontology.org/amigo/term/GO:0030123
negative regulation of myelination	Gene Ontology	GO:0031642	1	9	0.0700472	0.214726	MTMR2	http://amigo.geneontology.org/amigo/term/GO:0031642
retinal binding	Gene Ontology	GO:0016918	1	9	0.0700472	0.214726	ARID4A	http://amigo.geneontology.org/amigo/term/GO:0016918
positive regulation of chemokine (C-X-C motif) ligand 2 production	Gene Ontology	GO:2000343	1	9	0.0700472	0.214726	MCOLN2	http://amigo.geneontology.org/amigo/term/GO:2000343
outer ear morphogenesis	Gene Ontology	GO:0042473	1	9	0.0700472	0.214726	FGFR1	http://amigo.geneontology.org/amigo/term/GO:0042473
regulation of protein processing	Gene Ontology	GO:0070613	1	9	0.0700472	0.214726	RFX4	http://amigo.geneontology.org/amigo/term/GO:0070613
telomere maintenance via recombination	Gene Ontology	GO:0000722	1	9	0.0700472	0.214726	RAD51C	http://amigo.geneontology.org/amigo/term/GO:0000722
aryl hydrocarbon receptor binding	Gene Ontology	GO:0017162	1	9	0.0700472	0.214726	NCOA1	http://amigo.geneontology.org/amigo/term/GO:0017162
isoprenoid biosynthetic process	Gene Ontology	GO:0008299	1	9	0.0700472	0.214726	GGPS1	http://amigo.geneontology.org/amigo/term/GO:0008299
RNA processing	Gene Ontology	GO:0006396	2	58	0.0702186	0.214726	DDX54|HNRNPF	http://amigo.geneontology.org/amigo/term/GO:0006396
humoral immune response	Gene Ontology	GO:0006959	2	58	0.0702186	0.214726	IFNA10|IFNA7	http://amigo.geneontology.org/amigo/term/GO:0006959
identical protein binding	Gene Ontology	GO:0042802	16	1456	0.0705555	0.215528	ACACA|AMD1|TPCN2|KCTD9|COMMD1|PRMT5|TRIM23|NUP153|SEPTIN4|MCOLN2|CSNK2B|GGPS1|LY6G5B|MTMR2|XRCC4|FGFR1	http://amigo.geneontology.org/amigo/term/GO:0042802
negative regulation of gene expression	Gene Ontology	GO:0010629	4	210	0.0706361	0.215548	PTPN22|ZNF148|PSEN1|PICALM	http://amigo.geneontology.org/amigo/term/GO:0010629
fibrillar center	Gene Ontology	GO:0001650	3	129	0.0712414	0.216711	DCAF1|ACACA|NRIP1	http://amigo.geneontology.org/amigo/term/GO:0001650
protein-containing complex assembly	Gene Ontology	GO:0065003	3	129	0.0712414	0.216711	ZNF148|TEAD1|PICALM	http://amigo.geneontology.org/amigo/term/GO:0065003
mitochondrial respiratory chain complex I assembly	Gene Ontology	GO:0032981	2	59	0.0722633	0.216865	NDUFV3|NDUFS4	http://amigo.geneontology.org/amigo/term/GO:0032981
tubulin binding	Gene Ontology	GO:0015631	2	59	0.0722633	0.216865	RITA1|TPR	http://amigo.geneontology.org/amigo/term/GO:0015631
regulation of protein localization	Gene Ontology	GO:0032880	2	59	0.0722633	0.216865	TPR|PICALM	http://amigo.geneontology.org/amigo/term/GO:0032880
mRNA 3'-end processing	Gene Ontology	GO:0031124	2	59	0.0722633	0.216865	NCBP1|THOC5	http://amigo.geneontology.org/amigo/term/GO:0031124
protein homotetramerization	Gene Ontology	GO:0051289	2	59	0.0722633	0.216865	KCNJ12|ACACA	http://amigo.geneontology.org/amigo/term/GO:0051289
cell cycle arrest	Gene Ontology	GO:0007050	3	130	0.0725128	0.21703	KIF20B|BRINP3|LAMTOR3	http://amigo.geneontology.org/amigo/term/GO:0007050
cilium	Gene Ontology	GO:0005929	4	212	0.0725428	0.21703	CCDC66|DYNLL1|CSNK2B|CBL	http://amigo.geneontology.org/amigo/term/GO:0005929
learning or memory	Gene Ontology	GO:0007611	2	60	0.0743271	0.218224	PSEN1|PICALM	http://amigo.geneontology.org/amigo/term/GO:0007611
magnesium ion binding	Gene Ontology	GO:0000287	4	214	0.0744756	0.218224	MORC2|SRPK1|SUCLA2|SEPTIN4	http://amigo.geneontology.org/amigo/term/GO:0000287
membrane organization	Gene Ontology	GO:0061024	3	133	0.0763873	0.218224	PICALM|CBL|AP2B1	http://amigo.geneontology.org/amigo/term/GO:0061024
G2/M transition of mitotic cell cycle	Gene Ontology	GO:0000086	3	133	0.0763873	0.218224	HAUS4|BTRC|DYNLL1	http://amigo.geneontology.org/amigo/term/GO:0000086
clathrin-coated vesicle	Gene Ontology	GO:0030136	2	61	0.0764096	0.218224	DENND1B|PICALM	http://amigo.geneontology.org/amigo/term/GO:0030136
ficolin-1-rich granule membrane	Gene Ontology	GO:0101003	2	61	0.0764096	0.218224	MGA|DYNLL1	http://amigo.geneontology.org/amigo/term/GO:0101003
basolateral plasma membrane	Gene Ontology	GO:0016323	4	216	0.0764343	0.218224	SLC3A2|ATP2B1|MYO1D|IDE	http://amigo.geneontology.org/amigo/term/GO:0016323
dendritic spine maintenance	Gene Ontology	GO:0097062	1	10	0.0767771	0.218224	MTMR2	http://amigo.geneontology.org/amigo/term/GO:0097062
negative regulation of inclusion body assembly	Gene Ontology	GO:0090084	1	10	0.0767771	0.218224	HSPA1A	http://amigo.geneontology.org/amigo/term/GO:0090084
neuron projection maintenance	Gene Ontology	GO:1990535	1	10	0.0767771	0.218224	PSEN1	http://amigo.geneontology.org/amigo/term/GO:1990535
cellular response to caffeine	Gene Ontology	GO:0071313	1	10	0.0767771	0.218224	TMEM38B	http://amigo.geneontology.org/amigo/term/GO:0071313
regulation of synapse assembly	Gene Ontology	GO:0051963	1	10	0.0767771	0.218224	GRIN1	http://amigo.geneontology.org/amigo/term/GO:0051963
dorsal/ventral neural tube patterning	Gene Ontology	GO:0021904	1	10	0.0767771	0.218224	PSEN1	http://amigo.geneontology.org/amigo/term/GO:0021904
amyloid precursor protein catabolic process	Gene Ontology	GO:0042987	1	10	0.0767771	0.218224	PSEN1	http://amigo.geneontology.org/amigo/term/GO:0042987
endosome to melanosome transport	Gene Ontology	GO:0035646	1	10	0.0767771	0.218224	AP3D1	http://amigo.geneontology.org/amigo/term/GO:0035646
glutamate binding	Gene Ontology	GO:0016595	1	10	0.0767771	0.218224	GRIN1	http://amigo.geneontology.org/amigo/term/GO:0016595
mitotic sister chromatid cohesion	Gene Ontology	GO:0007064	1	10	0.0767771	0.218224	PDS5A	http://amigo.geneontology.org/amigo/term/GO:0007064
DNA dealkylation involved in DNA repair	Gene Ontology	GO:0006307	1	10	0.0767771	0.218224	ASCC3	http://amigo.geneontology.org/amigo/term/GO:0006307
reticulophagy	Gene Ontology	GO:0061709	1	10	0.0767771	0.218224	RB1CC1	http://amigo.geneontology.org/amigo/term/GO:0061709
organ induction	Gene Ontology	GO:0001759	1	10	0.0767771	0.218224	FGFR1	http://amigo.geneontology.org/amigo/term/GO:0001759
ear development	Gene Ontology	GO:0043583	1	10	0.0767771	0.218224	DDR1	http://amigo.geneontology.org/amigo/term/GO:0043583
histone exchange	Gene Ontology	GO:0043486	1	10	0.0767771	0.218224	DMAP1	http://amigo.geneontology.org/amigo/term/GO:0043486
phosphatidylinositol 3-kinase regulatory subunit binding	Gene Ontology	GO:0036312	1	10	0.0767771	0.218224	CBL	http://amigo.geneontology.org/amigo/term/GO:0036312
protein localization to microtubule	Gene Ontology	GO:0035372	1	10	0.0767771	0.218224	KIF20B	http://amigo.geneontology.org/amigo/term/GO:0035372
autophagy of nucleus	Gene Ontology	GO:0044804	1	10	0.0767771	0.218224	ATG13	http://amigo.geneontology.org/amigo/term/GO:0044804
positive regulation of cysteine-type endopeptidase activity	Gene Ontology	GO:2001056	1	10	0.0767771	0.218224	GRIN1	http://amigo.geneontology.org/amigo/term/GO:2001056
coenzyme A biosynthetic process	Gene Ontology	GO:0015937	1	10	0.0767771	0.218224	PANK3	http://amigo.geneontology.org/amigo/term/GO:0015937
V(D)J recombination	Gene Ontology	GO:0033151	1	10	0.0767771	0.218224	DCAF1	http://amigo.geneontology.org/amigo/term/GO:0033151
G-quadruplex DNA binding	Gene Ontology	GO:0051880	1	10	0.0767771	0.218224	CNBP	http://amigo.geneontology.org/amigo/term/GO:0051880
low-density lipoprotein particle receptor catabolic process	Gene Ontology	GO:0032802	1	10	0.0767771	0.218224	AP2B1	http://amigo.geneontology.org/amigo/term/GO:0032802
positive regulation of monocyte chemotactic protein-1 production	Gene Ontology	GO:0071639	1	10	0.0767771	0.218224	MCOLN2	http://amigo.geneontology.org/amigo/term/GO:0071639
growth factor receptor binding	Gene Ontology	GO:0070851	1	10	0.0767771	0.218224	PSEN1	http://amigo.geneontology.org/amigo/term/GO:0070851
post-mRNA release spliceosomal complex	Gene Ontology	GO:0071014	1	10	0.0767771	0.218224	CWF19L1	http://amigo.geneontology.org/amigo/term/GO:0071014
high-density lipoprotein particle clearance	Gene Ontology	GO:0034384	1	10	0.0767771	0.218224	APOM	http://amigo.geneontology.org/amigo/term/GO:0034384
nuclear body	Gene Ontology	GO:0016604	5	307	0.0773414	0.219613	PTPN23|USP28|RNF2|DHX9|PPWD1	http://amigo.geneontology.org/amigo/term/GO:0016604
NIK/NF-kappaB signaling	Gene Ontology	GO:0038061	2	62	0.0785105	0.22228	PSMA3|BTRC	http://amigo.geneontology.org/amigo/term/GO:0038061
spermatogenesis	Gene Ontology	GO:0007283	6	404	0.0787905	0.222856	BAG6|MYCBP|SEPTIN4|ARID4A|TDRD12|RAD51C	http://amigo.geneontology.org/amigo/term/GO:0007283
retinoid metabolic process	Gene Ontology	GO:0001523	2	63	0.0806293	0.225299	ARID4A|APOM	http://amigo.geneontology.org/amigo/term/GO:0001523
heart looping	Gene Ontology	GO:0001947	2	63	0.0806293	0.225299	PSEN1|BBS5	http://amigo.geneontology.org/amigo/term/GO:0001947
SCF ubiquitin ligase complex	Gene Ontology	GO:0019005	2	64	0.0827658	0.225299	BTRC|CUL2	http://amigo.geneontology.org/amigo/term/GO:0019005
fatty acid metabolic process	Gene Ontology	GO:0006631	2	64	0.0827658	0.225299	MORC2|LYPLA1	http://amigo.geneontology.org/amigo/term/GO:0006631
photoreceptor outer segment	Gene Ontology	GO:0001750	2	64	0.0827658	0.225299	IQCB1|CCDC66	http://amigo.geneontology.org/amigo/term/GO:0001750
double-strand break repair	Gene Ontology	GO:0006302	2	64	0.0827658	0.225299	MEIOC|XRCC4	http://amigo.geneontology.org/amigo/term/GO:0006302
integral component of membrane	Gene Ontology	GO:0016021	34	3643	0.082825	0.225299	HECTD4|STX5|PGAM5|MFAP3|CYP4Z2P|ATP2C1|TMEM38B|PPP1R3A|PSEN1|PCDHB11|CTXND2|SV2A|SAMD8|KCNJ12|TSBP1|PLPP5|CRB1|PIGN|MCOLN3|MCOLN2|ST7L|TMEM168|LPGAT1|FGFR1|MGA|TPCN2|PCNX4|SLC3A2|REEP5|TAS2R5|XKR9|RNF215|TRIM59|TMEM167A	http://amigo.geneontology.org/amigo/term/GO:0016021
negative regulation of neuron apoptotic process	Gene Ontology	GO:0043524	3	138	0.0830426	0.225299	GRIN1|AMBRA1|PSEN1	http://amigo.geneontology.org/amigo/term/GO:0043524
L-phenylalanine catabolic process	Gene Ontology	GO:0006559	1	11	0.0834585	0.225299	ASRGL1	http://amigo.geneontology.org/amigo/term/GO:0006559
carnitine shuttle	Gene Ontology	GO:0006853	1	11	0.0834585	0.225299	ACACA	http://amigo.geneontology.org/amigo/term/GO:0006853
negative regulation of excitatory postsynaptic potential	Gene Ontology	GO:0090394	1	11	0.0834585	0.225299	MTMR2	http://amigo.geneontology.org/amigo/term/GO:0090394
NMDA selective glutamate receptor complex	Gene Ontology	GO:0017146	1	11	0.0834585	0.225299	GRIN1	http://amigo.geneontology.org/amigo/term/GO:0017146
siRNA binding	Gene Ontology	GO:0035197	1	11	0.0834585	0.225299	DHX9	http://amigo.geneontology.org/amigo/term/GO:0035197
cyclooxygenase pathway	Gene Ontology	GO:0019371	1	11	0.0834585	0.225299	PTGES3	http://amigo.geneontology.org/amigo/term/GO:0019371
regulation of B cell receptor signaling pathway	Gene Ontology	GO:0050855	1	11	0.0834585	0.225299	PTPN22	http://amigo.geneontology.org/amigo/term/GO:0050855
ciliary rootlet	Gene Ontology	GO:0035253	1	11	0.0834585	0.225299	PSEN1	http://amigo.geneontology.org/amigo/term/GO:0035253
positive regulation of tumor necrosis factor-mediated signaling pathway	Gene Ontology	GO:1903265	1	11	0.0834585	0.225299	HSPA1A	http://amigo.geneontology.org/amigo/term/GO:1903265
branching involved in salivary gland morphogenesis	Gene Ontology	GO:0060445	1	11	0.0834585	0.225299	FGFR1	http://amigo.geneontology.org/amigo/term/GO:0060445
protein phosphatase activator activity	Gene Ontology	GO:0072542	1	11	0.0834585	0.225299	PHACTR4	http://amigo.geneontology.org/amigo/term/GO:0072542
cellular response to interferon-alpha	Gene Ontology	GO:0035457	1	11	0.0834585	0.225299	TPR	http://amigo.geneontology.org/amigo/term/GO:0035457
positive regulation of DNA methylation-dependent heterochromatin assembly	Gene Ontology	GO:0090309	1	11	0.0834585	0.225299	MORC2	http://amigo.geneontology.org/amigo/term/GO:0090309
negative regulation of receptor internalization	Gene Ontology	GO:0002091	1	11	0.0834585	0.225299	MTMR2	http://amigo.geneontology.org/amigo/term/GO:0002091
positive regulation of gene silencing by miRNA	Gene Ontology	GO:2000637	1	11	0.0834585	0.225299	DHX9	http://amigo.geneontology.org/amigo/term/GO:2000637
amyloid precursor protein metabolic process	Gene Ontology	GO:0042982	1	11	0.0834585	0.225299	PSEN1	http://amigo.geneontology.org/amigo/term/GO:0042982
transcription factor TFIIH core complex	Gene Ontology	GO:0000439	1	11	0.0834585	0.225299	GTF2H4	http://amigo.geneontology.org/amigo/term/GO:0000439
skin morphogenesis	Gene Ontology	GO:0043589	1	11	0.0834585	0.225299	PSEN1	http://amigo.geneontology.org/amigo/term/GO:0043589
nuclear export signal receptor activity	Gene Ontology	GO:0005049	1	11	0.0834585	0.225299	NUP214	http://amigo.geneontology.org/amigo/term/GO:0005049
exit from mitosis	Gene Ontology	GO:0010458	1	11	0.0834585	0.225299	PPP2R2D	http://amigo.geneontology.org/amigo/term/GO:0010458
neutral amino acid transmembrane transporter activity	Gene Ontology	GO:0015175	1	11	0.0834585	0.225299	SLC3A2	http://amigo.geneontology.org/amigo/term/GO:0015175
ribonucleoprotein granule	Gene Ontology	GO:0035770	1	11	0.0834585	0.225299	YTHDC2	http://amigo.geneontology.org/amigo/term/GO:0035770
centriole-centriole cohesion	Gene Ontology	GO:0010457	1	11	0.0834585	0.225299	CNTLN	http://amigo.geneontology.org/amigo/term/GO:0010457
manganese ion transport	Gene Ontology	GO:0006828	1	11	0.0834585	0.225299	ATP2C1	http://amigo.geneontology.org/amigo/term/GO:0006828
synaptic vesicle maturation	Gene Ontology	GO:0016188	1	11	0.0834585	0.225299	PICALM	http://amigo.geneontology.org/amigo/term/GO:0016188
regulation of small GTPase mediated signal transduction	Gene Ontology	GO:0051056	3	139	0.0844027	0.22695	SIPA1L3|DYNLL1|SOS2	http://amigo.geneontology.org/amigo/term/GO:0051056
meiotic cell cycle	Gene Ontology	GO:0051321	2	65	0.0849196	0.22695	HORMAD2|YTHDC2	http://amigo.geneontology.org/amigo/term/GO:0051321
protein dimerization activity	Gene Ontology	GO:0046983	3	140	0.0857724	0.22695	NCOA1|MGA|BTRC	http://amigo.geneontology.org/amigo/term/GO:0046983
growth cone	Gene Ontology	GO:0030426	3	140	0.0857724	0.22695	PSEN1|KIF20B|CBL	http://amigo.geneontology.org/amigo/term/GO:0030426
tRNA binding	Gene Ontology	GO:0000049	2	66	0.0870902	0.22695	ELP3|XPOT	http://amigo.geneontology.org/amigo/term/GO:0000049
rhythmic process	Gene Ontology	GO:0048511	2	66	0.0870902	0.22695	DHX9|BTRC	http://amigo.geneontology.org/amigo/term/GO:0048511
type I interferon signaling pathway	Gene Ontology	GO:0060337	2	66	0.0870902	0.22695	IFNA10|IFNA7	http://amigo.geneontology.org/amigo/term/GO:0060337
circadian regulation of gene expression	Gene Ontology	GO:0032922	2	66	0.0870902	0.22695	NRIP1|PRMT5	http://amigo.geneontology.org/amigo/term/GO:0032922
activation of protein kinase activity	Gene Ontology	GO:0032147	2	66	0.0870902	0.22695	ATG13|DBF4B	http://amigo.geneontology.org/amigo/term/GO:0032147
hematopoietic progenitor cell differentiation	Gene Ontology	GO:0002244	2	66	0.0870902	0.22695	SIPA1L3|PSEN1	http://amigo.geneontology.org/amigo/term/GO:0002244
rRNA processing	Gene Ontology	GO:0006364	3	141	0.0871514	0.22695	WDR3|WDR74|DDX54	http://amigo.geneontology.org/amigo/term/GO:0006364
endoplasmic reticulum membrane	Gene Ontology	GO:0005789	11	942	0.0879026	0.22695	NBAS|PSEN1|BCAP29|STX5|PIGN|EIF5AL1|ATG13|TRIM59|RB1CC1|LPGAT1|SAMD8	http://amigo.geneontology.org/amigo/term/GO:0005789
cell cortex	Gene Ontology	GO:0005938	3	142	0.0885399	0.22695	FRYL|PSEN1|MYO1D	http://amigo.geneontology.org/amigo/term/GO:0005938
focal adhesion	Gene Ontology	GO:0005925	6	418	0.0890515	0.22695	DYNLL1|RRAS2|CBL|HSPA1A|PTPRA|LAMTOR3	http://amigo.geneontology.org/amigo/term/GO:0005925
microtubule motor activity	Gene Ontology	GO:0003777	2	67	0.0892774	0.22695	KIF18A|KIF20B	http://amigo.geneontology.org/amigo/term/GO:0003777
post-embryonic development	Gene Ontology	GO:0009791	2	67	0.0892774	0.22695	PSEN1|IREB2	http://amigo.geneontology.org/amigo/term/GO:0009791
Rab GTPase binding	Gene Ontology	GO:0017137	3	143	0.0899377	0.22695	DENND1B|PICALM|TBC1D10A	http://amigo.geneontology.org/amigo/term/GO:0017137
histone mRNA metabolic process	Gene Ontology	GO:0008334	1	12	0.0900917	0.22695	NCBP1	http://amigo.geneontology.org/amigo/term/GO:0008334
early endosome to Golgi transport	Gene Ontology	GO:0034498	1	12	0.0900917	0.22695	STX5	http://amigo.geneontology.org/amigo/term/GO:0034498
fatty-acyl-CoA biosynthetic process	Gene Ontology	GO:0046949	1	12	0.0900917	0.22695	ACACA	http://amigo.geneontology.org/amigo/term/GO:0046949
hemidesmosome assembly	Gene Ontology	GO:0031581	1	12	0.0900917	0.22695	LAMA3	http://amigo.geneontology.org/amigo/term/GO:0031581
seminiferous tubule development	Gene Ontology	GO:0072520	1	12	0.0900917	0.22695	KIF18A	http://amigo.geneontology.org/amigo/term/GO:0072520
Swr1 complex	Gene Ontology	GO:0000812	1	12	0.0900917	0.22695	DMAP1	http://amigo.geneontology.org/amigo/term/GO:0000812
protein localization to phagophore assembly site	Gene Ontology	GO:0034497	1	12	0.0900917	0.22695	ATG13	http://amigo.geneontology.org/amigo/term/GO:0034497
pyroptosis	Gene Ontology	GO:0070269	1	12	0.0900917	0.22695	DHX9	http://amigo.geneontology.org/amigo/term/GO:0070269
hormone binding	Gene Ontology	GO:0042562	1	12	0.0900917	0.22695	AMHR2	http://amigo.geneontology.org/amigo/term/GO:0042562
methylosome	Gene Ontology	GO:0034709	1	12	0.0900917	0.22695	PRMT5	http://amigo.geneontology.org/amigo/term/GO:0034709
snRNA binding	Gene Ontology	GO:0017069	1	12	0.0900917	0.22695	RBMXL2	http://amigo.geneontology.org/amigo/term/GO:0017069
Ral GTPase binding	Gene Ontology	GO:0017160	1	12	0.0900917	0.22695	LSM2	http://amigo.geneontology.org/amigo/term/GO:0017160
NAD biosynthetic process	Gene Ontology	GO:0009435	1	12	0.0900917	0.22695	NADSYN1	http://amigo.geneontology.org/amigo/term/GO:0009435
positive regulation of double-strand break repair	Gene Ontology	GO:2000781	1	12	0.0900917	0.22695	SLF1	http://amigo.geneontology.org/amigo/term/GO:2000781
positive regulation of calcium ion transport into cytosol	Gene Ontology	GO:0010524	1	12	0.0900917	0.22695	GRIN1	http://amigo.geneontology.org/amigo/term/GO:0010524
positive regulation of fatty acid biosynthetic process	Gene Ontology	GO:0045723	1	12	0.0900917	0.22695	LPGAT1	http://amigo.geneontology.org/amigo/term/GO:0045723
regulation of systemic arterial blood pressure	Gene Ontology	GO:0003073	1	12	0.0900917	0.22695	DDAH1	http://amigo.geneontology.org/amigo/term/GO:0003073
U6 snRNA binding	Gene Ontology	GO:0017070	1	12	0.0900917	0.22695	LSM2	http://amigo.geneontology.org/amigo/term/GO:0017070
collagen-activated tyrosine kinase receptor signaling pathway	Gene Ontology	GO:0038063	1	12	0.0900917	0.22695	DDR1	http://amigo.geneontology.org/amigo/term/GO:0038063
cellular response to vitamin D	Gene Ontology	GO:0071305	1	12	0.0900917	0.22695	ATP2B1	http://amigo.geneontology.org/amigo/term/GO:0071305
regulation of glycogen biosynthetic process	Gene Ontology	GO:0005979	1	12	0.0900917	0.22695	PPP1R3A	http://amigo.geneontology.org/amigo/term/GO:0005979
sequence-specific mRNA binding	Gene Ontology	GO:1990825	1	12	0.0900917	0.22695	DHX9	http://amigo.geneontology.org/amigo/term/GO:1990825
positive regulation of reactive oxygen species biosynthetic process	Gene Ontology	GO:1903428	1	12	0.0900917	0.22695	GRIN1	http://amigo.geneontology.org/amigo/term/GO:1903428
DNA replication-independent nucleosome assembly	Gene Ontology	GO:0006336	1	12	0.0900917	0.22695	CABIN1	http://amigo.geneontology.org/amigo/term/GO:0006336
mRNA cap binding complex	Gene Ontology	GO:0005845	1	12	0.0900917	0.22695	NCBP1	http://amigo.geneontology.org/amigo/term/GO:0005845
translation repressor activity	Gene Ontology	GO:0030371	1	12	0.0900917	0.22695	IREB2	http://amigo.geneontology.org/amigo/term/GO:0030371
signal transduction in response to DNA damage	Gene Ontology	GO:0042770	1	12	0.0900917	0.22695	STK33	http://amigo.geneontology.org/amigo/term/GO:0042770
transcription factor TFIIH holo complex	Gene Ontology	GO:0005675	1	12	0.0900917	0.22695	GTF2H4	http://amigo.geneontology.org/amigo/term/GO:0005675
TORC2 complex	Gene Ontology	GO:0031932	1	12	0.0900917	0.22695	RICTOR	http://amigo.geneontology.org/amigo/term/GO:0031932
photoreceptor cell outer segment organization	Gene Ontology	GO:0035845	1	12	0.0900917	0.22695	CRB1	http://amigo.geneontology.org/amigo/term/GO:0035845
hypothalamus development	Gene Ontology	GO:0021854	1	12	0.0900917	0.22695	NCOA1	http://amigo.geneontology.org/amigo/term/GO:0021854
negative regulation of T cell activation	Gene Ontology	GO:0050868	1	12	0.0900917	0.22695	PTPN22	http://amigo.geneontology.org/amigo/term/GO:0050868
histone H2A monoubiquitination	Gene Ontology	GO:0035518	1	12	0.0900917	0.22695	RNF2	http://amigo.geneontology.org/amigo/term/GO:0035518
regulation of cell-matrix adhesion	Gene Ontology	GO:0001952	1	12	0.0900917	0.22695	DDR1	http://amigo.geneontology.org/amigo/term/GO:0001952
cerebellar Purkinje cell differentiation	Gene Ontology	GO:0021702	1	12	0.0900917	0.22695	HERC1	http://amigo.geneontology.org/amigo/term/GO:0021702
epithelial cell development	Gene Ontology	GO:0002064	1	12	0.0900917	0.22695	HYDIN	http://amigo.geneontology.org/amigo/term/GO:0002064
centriole	Gene Ontology	GO:0005814	3	144	0.0913446	0.229652	HSPA1A|IQCB1|CNTLN	http://amigo.geneontology.org/amigo/term/GO:0005814
regulation of cell growth	Gene Ontology	GO:0001558	2	68	0.0914808	0.229652	DDR1|RNF2	http://amigo.geneontology.org/amigo/term/GO:0001558
brain development	Gene Ontology	GO:0007420	4	231	0.0919336	0.230191	ATP2B1|BAG6|GRIN1|NDUFS4	http://amigo.geneontology.org/amigo/term/GO:0007420
regulation of transcription from RNA polymerase II promoter in response to hypoxia	Gene Ontology	GO:0061418	2	70	0.0959347	0.231674	PSMA3|CUL2	http://amigo.geneontology.org/amigo/term/GO:0061418
cerebral cortex development	Gene Ontology	GO:0021987	2	70	0.0959347	0.231674	GRIN1|NCOA1	http://amigo.geneontology.org/amigo/term/GO:0021987
regulation of autophagy	Gene Ontology	GO:0010506	2	70	0.0959347	0.231674	MTMR3|TPCN2	http://amigo.geneontology.org/amigo/term/GO:0010506
positive regulation of protein binding	Gene Ontology	GO:0032092	2	70	0.0959347	0.231674	PSEN1|IDE	http://amigo.geneontology.org/amigo/term/GO:0032092
GABA-ergic synapse	Gene Ontology	GO:0098982	2	70	0.0959347	0.231674	SV2A|ATP2B1	http://amigo.geneontology.org/amigo/term/GO:0098982
eukaryotic translation initiation factor 4F complex	Gene Ontology	GO:0016281	1	13	0.096677	0.231674	EIF4G3	http://amigo.geneontology.org/amigo/term/GO:0016281
RNA 7-methylguanosine cap binding	Gene Ontology	GO:0000340	1	13	0.096677	0.231674	NCBP1	http://amigo.geneontology.org/amigo/term/GO:0000340
regulation of presynaptic cytosolic calcium ion concentration	Gene Ontology	GO:0099509	1	13	0.096677	0.231674	ATP2B1	http://amigo.geneontology.org/amigo/term/GO:0099509
metaphase plate congression	Gene Ontology	GO:0051310	1	13	0.096677	0.231674	MEIOC	http://amigo.geneontology.org/amigo/term/GO:0051310
chaperone complex	Gene Ontology	GO:0101031	1	13	0.096677	0.231674	PTGES3	http://amigo.geneontology.org/amigo/term/GO:0101031
spliceosomal tri-snRNP complex assembly	Gene Ontology	GO:0000244	1	13	0.096677	0.231674	LSM2	http://amigo.geneontology.org/amigo/term/GO:0000244
ubiquitin-ubiquitin ligase activity	Gene Ontology	GO:0034450	1	13	0.096677	0.231674	PELI2	http://amigo.geneontology.org/amigo/term/GO:0034450
pre-mRNA cleavage required for polyadenylation	Gene Ontology	GO:0098789	1	13	0.096677	0.231674	NCBP1	http://amigo.geneontology.org/amigo/term/GO:0098789
negative regulation of vascular permeability	Gene Ontology	GO:0043116	1	13	0.096677	0.231674	DDAH1	http://amigo.geneontology.org/amigo/term/GO:0043116
epithelial cell proliferation	Gene Ontology	GO:0050673	1	13	0.096677	0.231674	PSEN1	http://amigo.geneontology.org/amigo/term/GO:0050673
regulation of proteasomal ubiquitin-dependent protein catabolic process	Gene Ontology	GO:0032434	1	13	0.096677	0.231674	COMMD1	http://amigo.geneontology.org/amigo/term/GO:0032434
phosphatidate phosphatase activity	Gene Ontology	GO:0008195	1	13	0.096677	0.231674	PLPP5	http://amigo.geneontology.org/amigo/term/GO:0008195
regulation of DNA methylation	Gene Ontology	GO:0044030	1	13	0.096677	0.231674	PRMT5	http://amigo.geneontology.org/amigo/term/GO:0044030
negative regulation of cytosolic calcium ion concentration	Gene Ontology	GO:0051481	1	13	0.096677	0.231674	ATP2B1	http://amigo.geneontology.org/amigo/term/GO:0051481
negative regulation of blood coagulation	Gene Ontology	GO:0030195	1	13	0.096677	0.231674	APC	http://amigo.geneontology.org/amigo/term/GO:0030195
microtubule minus-end binding	Gene Ontology	GO:0051011	1	13	0.096677	0.231674	HAUS4	http://amigo.geneontology.org/amigo/term/GO:0051011
kinetochore assembly	Gene Ontology	GO:0051382	1	13	0.096677	0.231674	CENPK	http://amigo.geneontology.org/amigo/term/GO:0051382
palmitoyl-(protein) hydrolase activity	Gene Ontology	GO:0008474	1	13	0.096677	0.231674	LYPLA1	http://amigo.geneontology.org/amigo/term/GO:0008474
suckling behavior	Gene Ontology	GO:0001967	1	13	0.096677	0.231674	GRIN1	http://amigo.geneontology.org/amigo/term/GO:0001967
purine ribonucleoside monophosphate biosynthetic process	Gene Ontology	GO:0009168	1	13	0.096677	0.231674	GMPS	http://amigo.geneontology.org/amigo/term/GO:0009168
Golgi transport complex	Gene Ontology	GO:0017119	1	13	0.096677	0.231674	RNF215	http://amigo.geneontology.org/amigo/term/GO:0017119
regulation of Golgi organization	Gene Ontology	GO:1903358	1	13	0.096677	0.231674	STX5	http://amigo.geneontology.org/amigo/term/GO:1903358
positive regulation of phospholipase C activity	Gene Ontology	GO:0010863	1	13	0.096677	0.231674	FGFR1	http://amigo.geneontology.org/amigo/term/GO:0010863
vesicle cargo loading	Gene Ontology	GO:0035459	1	13	0.096677	0.231674	PICALM	http://amigo.geneontology.org/amigo/term/GO:0035459
regulation of NIK/NF-kappaB signaling	Gene Ontology	GO:1901222	1	13	0.096677	0.231674	PTPN22	http://amigo.geneontology.org/amigo/term/GO:1901222
cullin-RING ubiquitin ligase complex	Gene Ontology	GO:0031461	1	13	0.096677	0.231674	CUL2	http://amigo.geneontology.org/amigo/term/GO:0031461
snRNA processing	Gene Ontology	GO:0016180	1	13	0.096677	0.231674	INTS6	http://amigo.geneontology.org/amigo/term/GO:0016180
high-density lipoprotein particle assembly	Gene Ontology	GO:0034380	1	13	0.096677	0.231674	APOM	http://amigo.geneontology.org/amigo/term/GO:0034380
establishment of epithelial cell polarity	Gene Ontology	GO:0090162	1	13	0.096677	0.231674	SIPA1L3	http://amigo.geneontology.org/amigo/term/GO:0090162
molecular_function	Gene Ontology	GO:0003674	9	742	0.097288	0.232374	POLA2|CWF19L1|REEP5|HAUS4|C1QTNF4|AMTN|TDRD12|LPGAT1|SAMD8	http://amigo.geneontology.org/amigo/term/GO:0003674
negative regulation of DNA-binding transcription factor activity	Gene Ontology	GO:0043433	2	71	0.0981846	0.232374	BTRC|RNF2	http://amigo.geneontology.org/amigo/term/GO:0043433
intercellular bridge	Gene Ontology	GO:0045171	2	71	0.0981846	0.232374	IQCB1|KIF20B	http://amigo.geneontology.org/amigo/term/GO:0045171
regulation of GTPase activity	Gene Ontology	GO:0043087	2	71	0.0981846	0.232374	SBF2|RICTOR	http://amigo.geneontology.org/amigo/term/GO:0043087
membrane raft	Gene Ontology	GO:0045121	4	237	0.098522	0.232374	ATP2B1|PSEN1|DYNLL1|CBL	http://amigo.geneontology.org/amigo/term/GO:0045121
transcription-coupled nucleotide-excision repair	Gene Ontology	GO:0006283	2	72	0.100449	0.232374	GTF2H4|TCEA1	http://amigo.geneontology.org/amigo/term/GO:0006283
positive regulation of kinase activity	Gene Ontology	GO:0033674	2	72	0.100449	0.232374	DDR1|FGFR1	http://amigo.geneontology.org/amigo/term/GO:0033674
double-stranded RNA binding	Gene Ontology	GO:0003725	2	72	0.100449	0.232374	SLC3A2|DHX9	http://amigo.geneontology.org/amigo/term/GO:0003725
positive regulation of protein ubiquitination	Gene Ontology	GO:0031398	2	72	0.100449	0.232374	COMMD1|SEPTIN4	http://amigo.geneontology.org/amigo/term/GO:0031398
protein domain specific binding	Gene Ontology	GO:0019904	4	239	0.100766	0.232374	MYO1D|CSNK2B|CNTLN|RABEP1	http://amigo.geneontology.org/amigo/term/GO:0019904
positive regulation of apoptotic process	Gene Ontology	GO:0043065	5	335	0.101929	0.232374	GRIN1|NCOA1|SEPTIN4|PSEN1|SOS2	http://amigo.geneontology.org/amigo/term/GO:0043065
positive regulation of protein catabolic process	Gene Ontology	GO:0045732	2	73	0.102729	0.232374	IDE|STX5	http://amigo.geneontology.org/amigo/term/GO:0045732
DNA duplex unwinding	Gene Ontology	GO:0032508	2	73	0.102729	0.232374	ASCC3|DHX9	http://amigo.geneontology.org/amigo/term/GO:0032508
Ras protein signal transduction	Gene Ontology	GO:0007265	2	73	0.102729	0.232374	RRAS2|USP28	http://amigo.geneontology.org/amigo/term/GO:0007265
GDP binding	Gene Ontology	GO:0019003	2	73	0.102729	0.232374	RRAS2|TRIM23	http://amigo.geneontology.org/amigo/term/GO:0019003
neuron projection	Gene Ontology	GO:0043005	5	336	0.102872	0.232374	SV2A|NCOA1|GRIN1|MYO1D|PSEN1	http://amigo.geneontology.org/amigo/term/GO:0043005
amyloid-beta clearance	Gene Ontology	GO:0097242	1	14	0.103215	0.232374	IDE	http://amigo.geneontology.org/amigo/term/GO:0097242
negative regulation of JUN kinase activity	Gene Ontology	GO:0043508	1	14	0.103215	0.232374	PTPN22	http://amigo.geneontology.org/amigo/term/GO:0043508
septin complex	Gene Ontology	GO:0031105	1	14	0.103215	0.232374	SEPTIN4	http://amigo.geneontology.org/amigo/term/GO:0031105
L-alpha-amino acid transmembrane transport	Gene Ontology	GO:1902475	1	14	0.103215	0.232374	SLC3A2	http://amigo.geneontology.org/amigo/term/GO:1902475
phospholipid dephosphorylation	Gene Ontology	GO:0046839	1	14	0.103215	0.232374	PLPP5	http://amigo.geneontology.org/amigo/term/GO:0046839
corpus callosum development	Gene Ontology	GO:0022038	1	14	0.103215	0.232374	HERC1	http://amigo.geneontology.org/amigo/term/GO:0022038
positive regulation of ubiquitin protein ligase activity	Gene Ontology	GO:1904668	1	14	0.103215	0.232374	BTRC	http://amigo.geneontology.org/amigo/term/GO:1904668
mast cell degranulation	Gene Ontology	GO:0043303	1	14	0.103215	0.232374	CBL	http://amigo.geneontology.org/amigo/term/GO:0043303
positive regulation of receptor recycling	Gene Ontology	GO:0001921	1	14	0.103215	0.232374	PSEN1	http://amigo.geneontology.org/amigo/term/GO:0001921
dendritic spine membrane	Gene Ontology	GO:0032591	1	14	0.103215	0.232374	ATP2B1	http://amigo.geneontology.org/amigo/term/GO:0032591
intestinal absorption	Gene Ontology	GO:0050892	1	14	0.103215	0.232374	IREB2	http://amigo.geneontology.org/amigo/term/GO:0050892
structural constituent of skin epidermis	Gene Ontology	GO:0030280	1	14	0.103215	0.232374	FGFR1	http://amigo.geneontology.org/amigo/term/GO:0030280
ubiquitin ligase-substrate adaptor activity	Gene Ontology	GO:1990756	1	14	0.103215	0.232374	BTRC	http://amigo.geneontology.org/amigo/term/GO:1990756
endolysosome membrane	Gene Ontology	GO:0036020	1	14	0.103215	0.232374	AP2B1	http://amigo.geneontology.org/amigo/term/GO:0036020
glial cell differentiation	Gene Ontology	GO:0010001	1	14	0.103215	0.232374	CRB1	http://amigo.geneontology.org/amigo/term/GO:0010001
regulation of autophagosome assembly	Gene Ontology	GO:2000785	1	14	0.103215	0.232374	MTMR3	http://amigo.geneontology.org/amigo/term/GO:2000785
Golgi ribbon formation	Gene Ontology	GO:0090161	1	14	0.103215	0.232374	PRMT5	http://amigo.geneontology.org/amigo/term/GO:0090161
viral genome replication	Gene Ontology	GO:0019079	1	14	0.103215	0.232374	KPNA6	http://amigo.geneontology.org/amigo/term/GO:0019079
negative regulation of cytokine production	Gene Ontology	GO:0001818	1	14	0.103215	0.232374	ATP2B1	http://amigo.geneontology.org/amigo/term/GO:0001818
cellular response to lithium ion	Gene Ontology	GO:0071285	1	14	0.103215	0.232374	XRCC4	http://amigo.geneontology.org/amigo/term/GO:0071285
cell division site	Gene Ontology	GO:0032153	1	14	0.103215	0.232374	SEPTIN4	http://amigo.geneontology.org/amigo/term/GO:0032153
exonuclease activity	Gene Ontology	GO:0004527	1	14	0.103215	0.232374	REXO5	http://amigo.geneontology.org/amigo/term/GO:0004527
RISC complex	Gene Ontology	GO:0016442	1	14	0.103215	0.232374	DHX9	http://amigo.geneontology.org/amigo/term/GO:0016442
transcription export complex	Gene Ontology	GO:0000346	1	14	0.103215	0.232374	THOC5	http://amigo.geneontology.org/amigo/term/GO:0000346
vacuolar acidification	Gene Ontology	GO:0007035	1	14	0.103215	0.232374	DMXL1	http://amigo.geneontology.org/amigo/term/GO:0007035
septin ring	Gene Ontology	GO:0005940	1	14	0.103215	0.232374	SEPTIN4	http://amigo.geneontology.org/amigo/term/GO:0005940
positive regulation of RNA splicing	Gene Ontology	GO:0033120	1	14	0.103215	0.232374	HSPA1A	http://amigo.geneontology.org/amigo/term/GO:0033120
endoplasmic reticulum mannose trimming	Gene Ontology	GO:1904380	1	14	0.103215	0.232374	UGGT1	http://amigo.geneontology.org/amigo/term/GO:1904380
sex differentiation	Gene Ontology	GO:0007548	1	14	0.103215	0.232374	AMHR2	http://amigo.geneontology.org/amigo/term/GO:0007548
negative regulation of translational initiation	Gene Ontology	GO:0045947	1	14	0.103215	0.232374	TPR	http://amigo.geneontology.org/amigo/term/GO:0045947
low-density lipoprotein particle	Gene Ontology	GO:0034362	1	14	0.103215	0.232374	APOM	http://amigo.geneontology.org/amigo/term/GO:0034362
ATPase-coupled cation transmembrane transporter activity	Gene Ontology	GO:0019829	1	14	0.103215	0.232374	ATP2B1	http://amigo.geneontology.org/amigo/term/GO:0019829
proton-exporting ATPase activity, phosphorylative mechanism	Gene Ontology	GO:0008553	1	14	0.103215	0.232374	ATP2C1	http://amigo.geneontology.org/amigo/term/GO:0008553
positive regulation of gluconeogenesis	Gene Ontology	GO:0045722	1	14	0.103215	0.232374	PPP4R3B	http://amigo.geneontology.org/amigo/term/GO:0045722
positive regulation of proteasomal ubiquitin-dependent protein catabolic process	Gene Ontology	GO:0032436	2	74	0.105022	0.235711	HSPA1A|PSEN1	http://amigo.geneontology.org/amigo/term/GO:0032436
regulation of actin cytoskeleton organization	Gene Ontology	GO:0032956	2	75	0.107329	0.237232	RICTOR|DYNLL1	http://amigo.geneontology.org/amigo/term/GO:0032956
actin cytoskeleton	Gene Ontology	GO:0015629	4	245	0.107638	0.237232	DHX9|MYO1D|ACACA|INTS6	http://amigo.geneontology.org/amigo/term/GO:0015629
chromatin binding	Gene Ontology	GO:0003682	6	443	0.109091	0.237232	MORC2|NCOA1|TPR|PBRM1|RNF2|CSNK2B	http://amigo.geneontology.org/amigo/term/GO:0003682
caveola	Gene Ontology	GO:0005901	2	76	0.10965	0.237232	KIF18A|DYNLL1	http://amigo.geneontology.org/amigo/term/GO:0005901
neuromuscular junction	Gene Ontology	GO:0031594	2	76	0.10965	0.237232	SV2A|PSEN1	http://amigo.geneontology.org/amigo/term/GO:0031594
cellular oxidant detoxification	Gene Ontology	GO:0098869	2	76	0.10965	0.237232	APOM|GSTA1	http://amigo.geneontology.org/amigo/term/GO:0098869
virus receptor activity	Gene Ontology	GO:0001618	2	76	0.10965	0.237232	HSPA1A|IDE	http://amigo.geneontology.org/amigo/term/GO:0001618
phosphatidylinositol biosynthetic process	Gene Ontology	GO:0006661	2	76	0.10965	0.237232	MTMR3|MTMR2	http://amigo.geneontology.org/amigo/term/GO:0006661
lipase activity	Gene Ontology	GO:0016298	1	15	0.109706	0.237232	LYPLA1	http://amigo.geneontology.org/amigo/term/GO:0016298
enteric nervous system development	Gene Ontology	GO:0048484	1	15	0.109706	0.237232	PHACTR4	http://amigo.geneontology.org/amigo/term/GO:0048484
1-phosphatidylinositol binding	Gene Ontology	GO:0005545	1	15	0.109706	0.237232	PICALM	http://amigo.geneontology.org/amigo/term/GO:0005545
engulfment of apoptotic cell	Gene Ontology	GO:0043652	1	15	0.109706	0.237232	XKR9	http://amigo.geneontology.org/amigo/term/GO:0043652
activation of cysteine-type endopeptidase activity	Gene Ontology	GO:0097202	1	15	0.109706	0.237232	TBC1D10A	http://amigo.geneontology.org/amigo/term/GO:0097202
activin binding	Gene Ontology	GO:0048185	1	15	0.109706	0.237232	AMHR2	http://amigo.geneontology.org/amigo/term/GO:0048185
positive regulation of neuron migration	Gene Ontology	GO:2001224	1	15	0.109706	0.237232	KIF20B	http://amigo.geneontology.org/amigo/term/GO:2001224
protein phosphatase type 1 complex	Gene Ontology	GO:0000164	1	15	0.109706	0.237232	PPP1R3A	http://amigo.geneontology.org/amigo/term/GO:0000164
protein heterotetramerization	Gene Ontology	GO:0051290	1	15	0.109706	0.237232	GRIN1	http://amigo.geneontology.org/amigo/term/GO:0051290
peptidyl-serine dephosphorylation	Gene Ontology	GO:0070262	1	15	0.109706	0.237232	PPP2R2D	http://amigo.geneontology.org/amigo/term/GO:0070262
PRC1 complex	Gene Ontology	GO:0035102	1	15	0.109706	0.237232	RNF2	http://amigo.geneontology.org/amigo/term/GO:0035102
peptide catabolic process	Gene Ontology	GO:0043171	1	15	0.109706	0.237232	IDE	http://amigo.geneontology.org/amigo/term/GO:0043171
piRNA metabolic process	Gene Ontology	GO:0034587	1	15	0.109706	0.237232	TDRD12	http://amigo.geneontology.org/amigo/term/GO:0034587
mRNA methylation	Gene Ontology	GO:0080009	1	15	0.109706	0.237232	METTL8	http://amigo.geneontology.org/amigo/term/GO:0080009
integral component of presynaptic active zone membrane	Gene Ontology	GO:0099059	1	15	0.109706	0.237232	ATP2B1	http://amigo.geneontology.org/amigo/term/GO:0099059
glycine binding	Gene Ontology	GO:0016594	1	15	0.109706	0.237232	GRIN1	http://amigo.geneontology.org/amigo/term/GO:0016594
negative regulation of endocytosis	Gene Ontology	GO:0045806	1	15	0.109706	0.237232	MTMR2	http://amigo.geneontology.org/amigo/term/GO:0045806
axolemma	Gene Ontology	GO:0030673	1	15	0.109706	0.237232	MYO1D	http://amigo.geneontology.org/amigo/term/GO:0030673
axon development	Gene Ontology	GO:0061564	1	15	0.109706	0.237232	DDR1	http://amigo.geneontology.org/amigo/term/GO:0061564
glucocorticoid receptor binding	Gene Ontology	GO:0035259	1	15	0.109706	0.237232	NRIP1	http://amigo.geneontology.org/amigo/term/GO:0035259
taste receptor activity	Gene Ontology	GO:0008527	1	15	0.109706	0.237232	TAS2R5	http://amigo.geneontology.org/amigo/term/GO:0008527
cellular protein catabolic process	Gene Ontology	GO:0044257	1	15	0.109706	0.237232	IDE	http://amigo.geneontology.org/amigo/term/GO:0044257
vesicle budding from membrane	Gene Ontology	GO:0006900	1	15	0.109706	0.237232	PICALM	http://amigo.geneontology.org/amigo/term/GO:0006900
prepulse inhibition	Gene Ontology	GO:0060134	1	15	0.109706	0.237232	GRIN1	http://amigo.geneontology.org/amigo/term/GO:0060134
microtubule cytoskeleton	Gene Ontology	GO:0015630	3	158	0.11197	0.240247	KIF18A|IQCB1|SEPTIN4	http://amigo.geneontology.org/amigo/term/GO:0015630
cytoplasmic ribonucleoprotein granule	Gene Ontology	GO:0036464	2	77	0.111984	0.240247	DHX9|FGFR1	http://amigo.geneontology.org/amigo/term/GO:0036464
endoplasmic reticulum-Golgi intermediate compartment	Gene Ontology	GO:0005793	2	77	0.111984	0.240247	SEC23IP|UGGT1	http://amigo.geneontology.org/amigo/term/GO:0005793
cell division	Gene Ontology	GO:0051301	5	346	0.112538	0.240247	PPP2R2D|HAUS4|PDS5A|TPR|KIF20B	http://amigo.geneontology.org/amigo/term/GO:0051301
transcription initiation from RNA polymerase II promoter	Gene Ontology	GO:0006367	3	160	0.115051	0.240247	TEAD1|GTF2H4|MAML1	http://amigo.geneontology.org/amigo/term/GO:0006367
protein phosphorylation	Gene Ontology	GO:0006468	6	451	0.115956	0.240247	FNIP2|MAML1|MAP3K2|AMHR2|SRPK1|FGFR1	http://amigo.geneontology.org/amigo/term/GO:0006468
negative regulation of phosphorylation	Gene Ontology	GO:0042326	1	16	0.11615	0.240247	DYNLL1	http://amigo.geneontology.org/amigo/term/GO:0042326
toll-like receptor 9 signaling pathway	Gene Ontology	GO:0034162	1	16	0.11615	0.240247	EPG5	http://amigo.geneontology.org/amigo/term/GO:0034162
anterograde synaptic vesicle transport	Gene Ontology	GO:0048490	1	16	0.11615	0.240247	AP3D1	http://amigo.geneontology.org/amigo/term/GO:0048490
positive regulation of vascular endothelial cell proliferation	Gene Ontology	GO:1905564	1	16	0.11615	0.240247	FGFR1	http://amigo.geneontology.org/amigo/term/GO:1905564
negative regulation of single stranded viral RNA replication via double stranded DNA intermediate	Gene Ontology	GO:0045869	1	16	0.11615	0.240247	MORC2	http://amigo.geneontology.org/amigo/term/GO:0045869
cellular response to light stimulus	Gene Ontology	GO:0071482	1	16	0.11615	0.240247	CRB1	http://amigo.geneontology.org/amigo/term/GO:0071482
inositol phosphate dephosphorylation	Gene Ontology	GO:0046855	1	16	0.11615	0.240247	MTMR2	http://amigo.geneontology.org/amigo/term/GO:0046855
histone H2A acetylation	Gene Ontology	GO:0043968	1	16	0.11615	0.240247	DMAP1	http://amigo.geneontology.org/amigo/term/GO:0043968
microtubule depolymerization	Gene Ontology	GO:0007019	1	16	0.11615	0.240247	KIF18A	http://amigo.geneontology.org/amigo/term/GO:0007019
smooth muscle contraction	Gene Ontology	GO:0006939	1	16	0.11615	0.240247	TPCN2	http://amigo.geneontology.org/amigo/term/GO:0006939
clathrin adaptor activity	Gene Ontology	GO:0035615	1	16	0.11615	0.240247	AP2B1	http://amigo.geneontology.org/amigo/term/GO:0035615
endoplasmic reticulum tubular network	Gene Ontology	GO:0071782	1	16	0.11615	0.240247	REEP5	http://amigo.geneontology.org/amigo/term/GO:0071782
positive regulation of DNA-templated transcription, elongation	Gene Ontology	GO:0032786	1	16	0.11615	0.240247	THOC5	http://amigo.geneontology.org/amigo/term/GO:0032786
regulation of protein ubiquitination	Gene Ontology	GO:0031396	1	16	0.11615	0.240247	HSPA1A	http://amigo.geneontology.org/amigo/term/GO:0031396
prostaglandin biosynthetic process	Gene Ontology	GO:0001516	1	16	0.11615	0.240247	PTGES3	http://amigo.geneontology.org/amigo/term/GO:0001516
phagophore assembly site membrane	Gene Ontology	GO:0034045	1	16	0.11615	0.240247	RB1CC1	http://amigo.geneontology.org/amigo/term/GO:0034045
nuclear exosome (RNase complex)	Gene Ontology	GO:0000176	1	16	0.11615	0.240247	WDR74	http://amigo.geneontology.org/amigo/term/GO:0000176
nuclear-transcribed mRNA catabolic process	Gene Ontology	GO:0000956	1	16	0.11615	0.240247	NBAS	http://amigo.geneontology.org/amigo/term/GO:0000956
estrous cycle	Gene Ontology	GO:0044849	1	16	0.11615	0.240247	NCOA1	http://amigo.geneontology.org/amigo/term/GO:0044849
tRNA wobble uridine modification	Gene Ontology	GO:0002098	1	16	0.11615	0.240247	ELP3	http://amigo.geneontology.org/amigo/term/GO:0002098
mammary gland alveolus development	Gene Ontology	GO:0060749	1	16	0.11615	0.240247	DDR1	http://amigo.geneontology.org/amigo/term/GO:0060749
regulation of protein kinase B signaling	Gene Ontology	GO:0051896	1	16	0.11615	0.240247	RICTOR	http://amigo.geneontology.org/amigo/term/GO:0051896
negative regulation of epithelial cell migration	Gene Ontology	GO:0010633	1	16	0.11615	0.240247	PTPN23	http://amigo.geneontology.org/amigo/term/GO:0010633
regulation of gene expression by genetic imprinting	Gene Ontology	GO:0006349	1	16	0.11615	0.240247	ARID4A	http://amigo.geneontology.org/amigo/term/GO:0006349
wound healing, spreading of cells	Gene Ontology	GO:0044319	1	16	0.11615	0.240247	DDR1	http://amigo.geneontology.org/amigo/term/GO:0044319
synaptic vesicle priming	Gene Ontology	GO:0016082	1	16	0.11615	0.240247	SV2A	http://amigo.geneontology.org/amigo/term/GO:0016082
NAD metabolic process	Gene Ontology	GO:0019674	1	16	0.11615	0.240247	NADSYN1	http://amigo.geneontology.org/amigo/term/GO:0019674
epithelial cell morphogenesis	Gene Ontology	GO:0003382	1	16	0.11615	0.240247	SIPA1L3	http://amigo.geneontology.org/amigo/term/GO:0003382
anterior/posterior axis specification	Gene Ontology	GO:0009948	1	16	0.11615	0.240247	RNF2	http://amigo.geneontology.org/amigo/term/GO:0009948
maturation of SSU-rRNA	Gene Ontology	GO:0030490	1	16	0.11615	0.240247	WDR3	http://amigo.geneontology.org/amigo/term/GO:0030490
phosphatidylinositol phosphate binding	Gene Ontology	GO:1901981	1	16	0.11615	0.240247	DENND1B	http://amigo.geneontology.org/amigo/term/GO:1901981
cellular response to prostaglandin E stimulus	Gene Ontology	GO:0071380	1	16	0.11615	0.240247	ACACA	http://amigo.geneontology.org/amigo/term/GO:0071380
regulation of G2/M transition of mitotic cell cycle	Gene Ontology	GO:0010389	2	80	0.119062	0.244528	HAUS4|DYNLL1	http://amigo.geneontology.org/amigo/term/GO:0010389
epidermis development	Gene Ontology	GO:0008544	2	80	0.119062	0.244528	LAMA3|ATP2C1	http://amigo.geneontology.org/amigo/term/GO:0008544
regulation of mitotic cell cycle phase transition	Gene Ontology	GO:1901990	2	80	0.119062	0.244528	PSMA3|BTRC	http://amigo.geneontology.org/amigo/term/GO:1901990
signaling receptor binding	Gene Ontology	GO:0005102	5	353	0.119555	0.245094	GRIN1|BAG6|HSPA1A|DDX54|CSNK2B	http://amigo.geneontology.org/amigo/term/GO:0005102
glutamatergic synapse	Gene Ontology	GO:0098978	5	354	0.120574	0.245094	SV2A|ATP2B1|GRIN1|AP3D1|AP2B1	http://amigo.geneontology.org/amigo/term/GO:0098978
retrograde transport, endosome to Golgi	Gene Ontology	GO:0042147	2	81	0.121446	0.245094	STX5|TBC1D10A	http://amigo.geneontology.org/amigo/term/GO:0042147
microtubule-based movement	Gene Ontology	GO:0007018	2	81	0.121446	0.245094	KIF18A|KIF20B	http://amigo.geneontology.org/amigo/term/GO:0007018
astrocyte activation	Gene Ontology	GO:0048143	1	17	0.122547	0.245094	PSEN1	http://amigo.geneontology.org/amigo/term/GO:0048143
proteasome binding	Gene Ontology	GO:0070628	1	17	0.122547	0.245094	BAG6	http://amigo.geneontology.org/amigo/term/GO:0070628
cellular response to exogenous dsRNA	Gene Ontology	GO:0071360	1	17	0.122547	0.245094	DHX9	http://amigo.geneontology.org/amigo/term/GO:0071360
S-adenosyl-L-methionine binding	Gene Ontology	GO:1904047	1	17	0.122547	0.245094	BMT2	http://amigo.geneontology.org/amigo/term/GO:1904047
apical dendrite	Gene Ontology	GO:0097440	1	17	0.122547	0.245094	MYO1D	http://amigo.geneontology.org/amigo/term/GO:0097440
determination of adult lifespan	Gene Ontology	GO:0008340	1	17	0.122547	0.245094	IDE	http://amigo.geneontology.org/amigo/term/GO:0008340
four-way junction DNA binding	Gene Ontology	GO:0000400	1	17	0.122547	0.245094	RAD51C	http://amigo.geneontology.org/amigo/term/GO:0000400
gastrulation with mouth forming second	Gene Ontology	GO:0001702	1	17	0.122547	0.245094	RNF2	http://amigo.geneontology.org/amigo/term/GO:0001702
cellular respiration	Gene Ontology	GO:0045333	1	17	0.122547	0.245094	NDUFS4	http://amigo.geneontology.org/amigo/term/GO:0045333
MAP kinase kinase kinase activity	Gene Ontology	GO:0004709	1	17	0.122547	0.245094	MAP3K2	http://amigo.geneontology.org/amigo/term/GO:0004709
rRNA methylation	Gene Ontology	GO:0031167	1	17	0.122547	0.245094	BMT2	http://amigo.geneontology.org/amigo/term/GO:0031167
translation regulator activity	Gene Ontology	GO:0045182	1	17	0.122547	0.245094	CNBP	http://amigo.geneontology.org/amigo/term/GO:0045182
acetyltransferase activity	Gene Ontology	GO:0016407	1	17	0.122547	0.245094	ELP3	http://amigo.geneontology.org/amigo/term/GO:0016407
monocyte differentiation	Gene Ontology	GO:0030224	1	17	0.122547	0.245094	THOC5	http://amigo.geneontology.org/amigo/term/GO:0030224
negative regulation of ubiquitin-dependent protein catabolic process	Gene Ontology	GO:2000059	1	17	0.122547	0.245094	PSEN1	http://amigo.geneontology.org/amigo/term/GO:2000059
synaptic cleft	Gene Ontology	GO:0043083	1	17	0.122547	0.245094	GRIN1	http://amigo.geneontology.org/amigo/term/GO:0043083
N-acetyltransferase activity	Gene Ontology	GO:0008080	1	17	0.122547	0.245094	ELP3	http://amigo.geneontology.org/amigo/term/GO:0008080
preassembly of GPI anchor in ER membrane	Gene Ontology	GO:0016254	1	17	0.122547	0.245094	PIGN	http://amigo.geneontology.org/amigo/term/GO:0016254
transmembrane receptor protein tyrosine phosphatase activity	Gene Ontology	GO:0005001	1	17	0.122547	0.245094	PTPRA	http://amigo.geneontology.org/amigo/term/GO:0005001
endoplasmic reticulum calcium ion homeostasis	Gene Ontology	GO:0032469	1	17	0.122547	0.245094	PSEN1	http://amigo.geneontology.org/amigo/term/GO:0032469
reverse cholesterol transport	Gene Ontology	GO:0043691	1	17	0.122547	0.245094	APOM	http://amigo.geneontology.org/amigo/term/GO:0043691
protein serine/threonine kinase activity	Gene Ontology	GO:0004674	5	357	0.123656	0.246972	MAP3K2|AMHR2|SRPK1|CSNK2B|STK33	http://amigo.geneontology.org/amigo/term/GO:0004674
calcium-mediated signaling	Gene Ontology	GO:0019722	2	82	0.123841	0.247002	GRIN1|TPCN2	http://amigo.geneontology.org/amigo/term/GO:0019722
mitochondrial outer membrane	Gene Ontology	GO:0005741	3	166	0.124482	0.247939	AMBRA1|PGAM5|SEPTIN4	http://amigo.geneontology.org/amigo/term/GO:0005741
regulation of protein stability	Gene Ontology	GO:0031647	2	83	0.126248	0.250209	TPR|USP28	http://amigo.geneontology.org/amigo/term/GO:0031647
phosphatidylinositol-4,5-bisphosphate binding	Gene Ontology	GO:0005546	2	83	0.126248	0.250209	COMMD1|PICALM	http://amigo.geneontology.org/amigo/term/GO:0005546
structural molecule activity	Gene Ontology	GO:0005198	3	168	0.127687	0.250209	LAMA3|SEPTIN4|FGFR1	http://amigo.geneontology.org/amigo/term/GO:0005198
retrograde vesicle-mediated transport, Golgi to endoplasmic reticulum	Gene Ontology	GO:0006890	2	84	0.128666	0.250209	KIF18A|NBAS	http://amigo.geneontology.org/amigo/term/GO:0006890
negative regulation of DNA replication	Gene Ontology	GO:0008156	1	18	0.128898	0.250209	PDS5A	http://amigo.geneontology.org/amigo/term/GO:0008156
eye photoreceptor cell development	Gene Ontology	GO:0042462	1	18	0.128898	0.250209	CRB1	http://amigo.geneontology.org/amigo/term/GO:0042462
DNA polymerase binding	Gene Ontology	GO:0070182	1	18	0.128898	0.250209	PTGES3	http://amigo.geneontology.org/amigo/term/GO:0070182
iron ion transport	Gene Ontology	GO:0006826	1	18	0.128898	0.250209	IREB2	http://amigo.geneontology.org/amigo/term/GO:0006826
negative regulation of focal adhesion assembly	Gene Ontology	GO:0051895	1	18	0.128898	0.250209	DYNLL1	http://amigo.geneontology.org/amigo/term/GO:0051895
alternative mRNA splicing, via spliceosome	Gene Ontology	GO:0000380	1	18	0.128898	0.250209	DHX9	http://amigo.geneontology.org/amigo/term/GO:0000380
high-density lipoprotein particle remodeling	Gene Ontology	GO:0034375	1	18	0.128898	0.250209	APOM	http://amigo.geneontology.org/amigo/term/GO:0034375
glutamine metabolic process	Gene Ontology	GO:0006541	1	18	0.128898	0.250209	GMPS	http://amigo.geneontology.org/amigo/term/GO:0006541
myeloid dendritic cell differentiation	Gene Ontology	GO:0043011	1	18	0.128898	0.250209	PSEN1	http://amigo.geneontology.org/amigo/term/GO:0043011
amino acid binding	Gene Ontology	GO:0016597	1	18	0.128898	0.250209	DDAH1	http://amigo.geneontology.org/amigo/term/GO:0016597
protein localization to organelle	Gene Ontology	GO:0033365	1	18	0.128898	0.250209	CNTLN	http://amigo.geneontology.org/amigo/term/GO:0033365
phosphatidylinositol acyl-chain remodeling	Gene Ontology	GO:0036149	1	18	0.128898	0.250209	LPGAT1	http://amigo.geneontology.org/amigo/term/GO:0036149
regulation of proteasomal protein catabolic process	Gene Ontology	GO:0061136	1	18	0.128898	0.250209	BTRC	http://amigo.geneontology.org/amigo/term/GO:0061136
positive regulation of transcription of Notch receptor target	Gene Ontology	GO:0007221	1	18	0.128898	0.250209	MAML1	http://amigo.geneontology.org/amigo/term/GO:0007221
interleukin-6-mediated signaling pathway	Gene Ontology	GO:0070102	1	18	0.128898	0.250209	CBL	http://amigo.geneontology.org/amigo/term/GO:0070102
negative regulation of interleukin-8 production	Gene Ontology	GO:0032717	1	18	0.128898	0.250209	PTPN22	http://amigo.geneontology.org/amigo/term/GO:0032717
NLS-bearing protein import into nucleus	Gene Ontology	GO:0006607	1	18	0.128898	0.250209	KPNA6	http://amigo.geneontology.org/amigo/term/GO:0006607
telencephalon development	Gene Ontology	GO:0021537	1	18	0.128898	0.250209	RFX4	http://amigo.geneontology.org/amigo/term/GO:0021537
antioxidant activity	Gene Ontology	GO:0016209	1	18	0.128898	0.250209	APOM	http://amigo.geneontology.org/amigo/term/GO:0016209
myoblast differentiation	Gene Ontology	GO:0045445	1	18	0.128898	0.250209	MAML1	http://amigo.geneontology.org/amigo/term/GO:0045445
phosphatidylglycerol acyl-chain remodeling	Gene Ontology	GO:0036148	1	18	0.128898	0.250209	LPGAT1	http://amigo.geneontology.org/amigo/term/GO:0036148
protein autophosphorylation	Gene Ontology	GO:0046777	3	170	0.13092	0.253119	STK33|DDR1|FGFR1	http://amigo.geneontology.org/amigo/term/GO:0046777
positive regulation of phosphatidylinositol 3-kinase signaling	Gene Ontology	GO:0014068	2	86	0.133535	0.253791	CBL|FGFR1	http://amigo.geneontology.org/amigo/term/GO:0014068
beta-catenin binding	Gene Ontology	GO:0008013	2	86	0.133535	0.253791	PSEN1|BTRC	http://amigo.geneontology.org/amigo/term/GO:0008013
insulin receptor signaling pathway	Gene Ontology	GO:0008286	2	86	0.133535	0.253791	IDE|PTPRA	http://amigo.geneontology.org/amigo/term/GO:0008286
protein polyubiquitination	Gene Ontology	GO:0000209	4	267	0.134546	0.253791	PSMA3|BTRC|CBL|PELI2	http://amigo.geneontology.org/amigo/term/GO:0000209
nitric oxide mediated signal transduction	Gene Ontology	GO:0007263	1	19	0.135204	0.253791	DDAH1	http://amigo.geneontology.org/amigo/term/GO:0007263
histone methyltransferase activity	Gene Ontology	GO:0042054	1	19	0.135204	0.253791	DOT1L	http://amigo.geneontology.org/amigo/term/GO:0042054
erythrocyte development	Gene Ontology	GO:0048821	1	19	0.135204	0.253791	ARID4A	http://amigo.geneontology.org/amigo/term/GO:0048821
ARF guanyl-nucleotide exchange factor activity	Gene Ontology	GO:0005086	1	19	0.135204	0.253791	HERC1	http://amigo.geneontology.org/amigo/term/GO:0005086
negative regulation of endoplasmic reticulum stress-induced intrinsic apoptotic signaling pathway	Gene Ontology	GO:1902236	1	19	0.135204	0.253791	HSPA1A	http://amigo.geneontology.org/amigo/term/GO:1902236
positive regulation of amyloid-beta formation	Gene Ontology	GO:1902004	1	19	0.135204	0.253791	PICALM	http://amigo.geneontology.org/amigo/term/GO:1902004
negative regulation of protein localization to plasma membrane	Gene Ontology	GO:1903077	1	19	0.135204	0.253791	PICALM	http://amigo.geneontology.org/amigo/term/GO:1903077
intraciliary transport particle B	Gene Ontology	GO:0030992	1	19	0.135204	0.253791	TRIM59	http://amigo.geneontology.org/amigo/term/GO:0030992
TOR signaling	Gene Ontology	GO:0031929	1	19	0.135204	0.253791	RICTOR	http://amigo.geneontology.org/amigo/term/GO:0031929
membrane protein intracellular domain proteolysis	Gene Ontology	GO:0031293	1	19	0.135204	0.253791	PSEN1	http://amigo.geneontology.org/amigo/term/GO:0031293
activin receptor signaling pathway	Gene Ontology	GO:0032924	1	19	0.135204	0.253791	AMHR2	http://amigo.geneontology.org/amigo/term/GO:0032924
lipoprotein metabolic process	Gene Ontology	GO:0042157	1	19	0.135204	0.253791	APOM	http://amigo.geneontology.org/amigo/term/GO:0042157
mitochondrial transport	Gene Ontology	GO:0006839	1	19	0.135204	0.253791	PSEN1	http://amigo.geneontology.org/amigo/term/GO:0006839
protein phosphatase type 2A complex	Gene Ontology	GO:0000159	1	19	0.135204	0.253791	PPP2R2D	http://amigo.geneontology.org/amigo/term/GO:0000159
aspartic-type endopeptidase activity	Gene Ontology	GO:0004190	1	19	0.135204	0.253791	PSEN1	http://amigo.geneontology.org/amigo/term/GO:0004190
ventricular system development	Gene Ontology	GO:0021591	1	19	0.135204	0.253791	HYDIN	http://amigo.geneontology.org/amigo/term/GO:0021591
snoRNA binding	Gene Ontology	GO:0030515	1	19	0.135204	0.253791	WDR3	http://amigo.geneontology.org/amigo/term/GO:0030515
ubiquitin-dependent protein catabolic process via the multivesicular body sorting pathway	Gene Ontology	GO:0043162	1	19	0.135204	0.253791	PTPN23	http://amigo.geneontology.org/amigo/term/GO:0043162
telomere maintenance via telomerase	Gene Ontology	GO:0007004	1	19	0.135204	0.253791	PTGES3	http://amigo.geneontology.org/amigo/term/GO:0007004
female gonad development	Gene Ontology	GO:0008585	1	19	0.135204	0.253791	AMHR2	http://amigo.geneontology.org/amigo/term/GO:0008585
phosphatidic acid binding	Gene Ontology	GO:0070300	1	19	0.135204	0.253791	COMMD1	http://amigo.geneontology.org/amigo/term/GO:0070300
vesicle transport along actin filament	Gene Ontology	GO:0030050	1	19	0.135204	0.253791	MYO1D	http://amigo.geneontology.org/amigo/term/GO:0030050
mitochondrial matrix	Gene Ontology	GO:0005759	5	370	0.137425	0.257294	SUCLA2|METTL15|WARS2|GFM2|HSPA1L	http://amigo.geneontology.org/amigo/term/GO:0005759
calcium ion binding	Gene Ontology	GO:0005509	8	693	0.138352	0.258193	HRNR|CRB1|CBL|PCDHB11|APC|GRIN1|USP32|FGFR1	http://amigo.geneontology.org/amigo/term/GO:0005509
Wnt signaling pathway, planar cell polarity pathway	Gene Ontology	GO:0060071	2	89	0.140913	0.258193	PSMA3|AP2B1	http://amigo.geneontology.org/amigo/term/GO:0060071
cysteine-type endopeptidase activity	Gene Ontology	GO:0004197	2	89	0.140913	0.258193	USP24|USP28	http://amigo.geneontology.org/amigo/term/GO:0004197
nuclear receptor binding	Gene Ontology	GO:0016922	1	20	0.141464	0.258193	NCOA1	http://amigo.geneontology.org/amigo/term/GO:0016922
establishment or maintenance of epithelial cell apical/basal polarity	Gene Ontology	GO:0045197	1	20	0.141464	0.258193	CRB1	http://amigo.geneontology.org/amigo/term/GO:0045197
glutathione peroxidase activity	Gene Ontology	GO:0004602	1	20	0.141464	0.258193	GSTA1	http://amigo.geneontology.org/amigo/term/GO:0004602
response to X-ray	Gene Ontology	GO:0010165	1	20	0.141464	0.258193	XRCC4	http://amigo.geneontology.org/amigo/term/GO:0010165
positive regulation of protein export from nucleus	Gene Ontology	GO:0046827	1	20	0.141464	0.258193	TPR	http://amigo.geneontology.org/amigo/term/GO:0046827
regulation of long-term neuronal synaptic plasticity	Gene Ontology	GO:0048169	1	20	0.141464	0.258193	GRIN1	http://amigo.geneontology.org/amigo/term/GO:0048169
gamete generation	Gene Ontology	GO:0007276	1	20	0.141464	0.258193	ZNF148	http://amigo.geneontology.org/amigo/term/GO:0007276
nuclear import signal receptor activity	Gene Ontology	GO:0061608	1	20	0.141464	0.258193	KPNA6	http://amigo.geneontology.org/amigo/term/GO:0061608
cellular response to platelet-derived growth factor stimulus	Gene Ontology	GO:0036120	1	20	0.141464	0.258193	CBL	http://amigo.geneontology.org/amigo/term/GO:0036120
proteasome core complex	Gene Ontology	GO:0005839	1	20	0.141464	0.258193	PSMA3	http://amigo.geneontology.org/amigo/term/GO:0005839
middle ear morphogenesis	Gene Ontology	GO:0042474	1	20	0.141464	0.258193	FGFR1	http://amigo.geneontology.org/amigo/term/GO:0042474
NuA4 histone acetyltransferase complex	Gene Ontology	GO:0035267	1	20	0.141464	0.258193	DMAP1	http://amigo.geneontology.org/amigo/term/GO:0035267
microtubule plus-end binding	Gene Ontology	GO:0051010	1	20	0.141464	0.258193	KIF18A	http://amigo.geneontology.org/amigo/term/GO:0051010
MAP kinase activity	Gene Ontology	GO:0004707	1	20	0.141464	0.258193	SRPK1	http://amigo.geneontology.org/amigo/term/GO:0004707
necroptotic process	Gene Ontology	GO:0070266	1	20	0.141464	0.258193	PGAM5	http://amigo.geneontology.org/amigo/term/GO:0070266
protein localization to membrane	Gene Ontology	GO:0072657	1	20	0.141464	0.258193	AP3D1	http://amigo.geneontology.org/amigo/term/GO:0072657
inclusion body	Gene Ontology	GO:0016234	1	20	0.141464	0.258193	HSPA1A	http://amigo.geneontology.org/amigo/term/GO:0016234
very-low-density lipoprotein particle	Gene Ontology	GO:0034361	1	20	0.141464	0.258193	APOM	http://amigo.geneontology.org/amigo/term/GO:0034361
ubiquitin-specific protease binding	Gene Ontology	GO:1990381	1	20	0.141464	0.258193	BAG6	http://amigo.geneontology.org/amigo/term/GO:1990381
histone H3-K4 trimethylation	Gene Ontology	GO:0080182	1	20	0.141464	0.258193	ARID4A	http://amigo.geneontology.org/amigo/term/GO:0080182
lysosomal transport	Gene Ontology	GO:0007041	1	20	0.141464	0.258193	HSPA1A	http://amigo.geneontology.org/amigo/term/GO:0007041
regulation of cardiac muscle contraction by regulation of the release of sequestered calcium ion	Gene Ontology	GO:0010881	1	20	0.141464	0.258193	TMEM38B	http://amigo.geneontology.org/amigo/term/GO:0010881
histone-lysine N-methyltransferase activity	Gene Ontology	GO:0018024	1	20	0.141464	0.258193	DOT1L	http://amigo.geneontology.org/amigo/term/GO:0018024
DNA methylation involved in gamete generation	Gene Ontology	GO:0043046	1	20	0.141464	0.258193	TDRD12	http://amigo.geneontology.org/amigo/term/GO:0043046
inward rectifier potassium channel activity	Gene Ontology	GO:0005242	1	20	0.141464	0.258193	KCNJ12	http://amigo.geneontology.org/amigo/term/GO:0005242
precatalytic spliceosome	Gene Ontology	GO:0071011	1	20	0.141464	0.258193	LSM2	http://amigo.geneontology.org/amigo/term/GO:0071011
intracellular estrogen receptor signaling pathway	Gene Ontology	GO:0030520	1	20	0.141464	0.258193	DDX54	http://amigo.geneontology.org/amigo/term/GO:0030520
telomerase holoenzyme complex	Gene Ontology	GO:0005697	1	20	0.141464	0.258193	PTGES3	http://amigo.geneontology.org/amigo/term/GO:0005697
positive regulation of interleukin-6 production	Gene Ontology	GO:0032755	2	90	0.143392	0.261549	DHX9|C1QTNF4	http://amigo.geneontology.org/amigo/term/GO:0032755
neuronal cell body	Gene Ontology	GO:0043025	5	376	0.143999	0.262491	SV2A|PSEN1|MYO1D|BRINP3|PICALM	http://amigo.geneontology.org/amigo/term/GO:0043025
positive regulation of protein phosphorylation	Gene Ontology	GO:0001934	3	178	0.144135	0.262574	RB1CC1|WDFY2|PELI2	http://amigo.geneontology.org/amigo/term/GO:0001934
xenobiotic metabolic process	Gene Ontology	GO:0006805	2	91	0.14588	0.263083	PTGES3|GSTA1	http://amigo.geneontology.org/amigo/term/GO:0006805
negative regulation of axonogenesis	Gene Ontology	GO:0050771	1	21	0.147678	0.263083	PSEN1	http://amigo.geneontology.org/amigo/term/GO:0050771
linoleic acid metabolic process	Gene Ontology	GO:0043651	1	21	0.147678	0.263083	GSTA1	http://amigo.geneontology.org/amigo/term/GO:0043651
negative regulation of blood vessel endothelial cell migration	Gene Ontology	GO:0043537	1	21	0.147678	0.263083	CSNK2B	http://amigo.geneontology.org/amigo/term/GO:0043537
melanosome transport	Gene Ontology	GO:0032402	1	21	0.147678	0.263083	BBS5	http://amigo.geneontology.org/amigo/term/GO:0032402
regulation of axonogenesis	Gene Ontology	GO:0050770	1	21	0.147678	0.263083	GRIN1	http://amigo.geneontology.org/amigo/term/GO:0050770
nucleotide-excision repair, DNA incision, 3'-to lesion	Gene Ontology	GO:0006295	1	21	0.147678	0.263083	GTF2H4	http://amigo.geneontology.org/amigo/term/GO:0006295
RNA stem-loop binding	Gene Ontology	GO:0035613	1	21	0.147678	0.263083	DHX9	http://amigo.geneontology.org/amigo/term/GO:0035613
threonine-type endopeptidase activity	Gene Ontology	GO:0004298	1	21	0.147678	0.263083	PSMA3	http://amigo.geneontology.org/amigo/term/GO:0004298
melanocyte differentiation	Gene Ontology	GO:0030318	1	21	0.147678	0.263083	LRMDA	http://amigo.geneontology.org/amigo/term/GO:0030318
regulation of innate immune response	Gene Ontology	GO:0045088	1	21	0.147678	0.263083	PTPN22	http://amigo.geneontology.org/amigo/term/GO:0045088
low-density lipoprotein particle receptor binding	Gene Ontology	GO:0050750	1	21	0.147678	0.263083	PICALM	http://amigo.geneontology.org/amigo/term/GO:0050750
nucleotide-excision repair, DNA duplex unwinding	Gene Ontology	GO:0000717	1	21	0.147678	0.263083	GTF2H4	http://amigo.geneontology.org/amigo/term/GO:0000717
regulation of neuron death	Gene Ontology	GO:1901214	1	21	0.147678	0.263083	RRAS2	http://amigo.geneontology.org/amigo/term/GO:1901214
positive regulation of endocytosis	Gene Ontology	GO:0045807	1	21	0.147678	0.263083	AP2B1	http://amigo.geneontology.org/amigo/term/GO:0045807
positive regulation of cytokine production involved in inflammatory response	Gene Ontology	GO:1900017	1	21	0.147678	0.263083	KPNA6	http://amigo.geneontology.org/amigo/term/GO:1900017
brain morphogenesis	Gene Ontology	GO:0048854	1	21	0.147678	0.263083	PSEN1	http://amigo.geneontology.org/amigo/term/GO:0048854
negative regulation of cardiac muscle cell apoptotic process	Gene Ontology	GO:0010667	1	21	0.147678	0.263083	AMBRA1	http://amigo.geneontology.org/amigo/term/GO:0010667
neuron projection extension	Gene Ontology	GO:1990138	1	21	0.147678	0.263083	DDR1	http://amigo.geneontology.org/amigo/term/GO:1990138
regulation of dendrite morphogenesis	Gene Ontology	GO:0048814	1	21	0.147678	0.263083	GRIN1	http://amigo.geneontology.org/amigo/term/GO:0048814
tissue homeostasis	Gene Ontology	GO:0001894	1	21	0.147678	0.263083	ACACA	http://amigo.geneontology.org/amigo/term/GO:0001894
vesicle docking	Gene Ontology	GO:0048278	1	21	0.147678	0.263083	STX5	http://amigo.geneontology.org/amigo/term/GO:0048278
nucleotide-excision repair, preincision complex stabilization	Gene Ontology	GO:0006293	1	21	0.147678	0.263083	GTF2H4	http://amigo.geneontology.org/amigo/term/GO:0006293
regulation of lipid metabolic process	Gene Ontology	GO:0019216	2	92	0.148377	0.264004	NCOA1|PPP4R3B	http://amigo.geneontology.org/amigo/term/GO:0019216
basement membrane	Gene Ontology	GO:0005604	2	93	0.150883	0.266548	AMTN|LAMA3	http://amigo.geneontology.org/amigo/term/GO:0005604
postsynapse	Gene Ontology	GO:0098794	2	93	0.150883	0.266548	AP3D1|AP2B1	http://amigo.geneontology.org/amigo/term/GO:0098794
endocytosis	Gene Ontology	GO:0006897	3	182	0.150902	0.266548	DENND1B|PICALM|RABEP1	http://amigo.geneontology.org/amigo/term/GO:0006897
protein stabilization	Gene Ontology	GO:0050821	3	183	0.152609	0.266548	PTGES3|HSPA1A|BAG6	http://amigo.geneontology.org/amigo/term/GO:0050821
natural killer cell activation	Gene Ontology	GO:0030101	1	22	0.153848	0.266548	BAG6	http://amigo.geneontology.org/amigo/term/GO:0030101
early endosome to late endosome transport	Gene Ontology	GO:0045022	1	22	0.153848	0.266548	PTPN23	http://amigo.geneontology.org/amigo/term/GO:0045022
proteasomal ubiquitin-independent protein catabolic process	Gene Ontology	GO:0010499	1	22	0.153848	0.266548	PSMA3	http://amigo.geneontology.org/amigo/term/GO:0010499
myoblast fusion	Gene Ontology	GO:0007520	1	22	0.153848	0.266548	PLEKHO1	http://amigo.geneontology.org/amigo/term/GO:0007520
high-density lipoprotein particle	Gene Ontology	GO:0034364	1	22	0.153848	0.266548	APOM	http://amigo.geneontology.org/amigo/term/GO:0034364
translational elongation	Gene Ontology	GO:0006414	1	22	0.153848	0.266548	EIF5AL1	http://amigo.geneontology.org/amigo/term/GO:0006414
embryo development ending in birth or egg hatching	Gene Ontology	GO:0009792	1	22	0.153848	0.266548	RICTOR	http://amigo.geneontology.org/amigo/term/GO:0009792
mitotic spindle assembly checkpoint	Gene Ontology	GO:0007094	1	22	0.153848	0.266548	TPR	http://amigo.geneontology.org/amigo/term/GO:0007094
positive regulation of receptor-mediated endocytosis	Gene Ontology	GO:0048260	1	22	0.153848	0.266548	CBL	http://amigo.geneontology.org/amigo/term/GO:0048260
glutathione derivative biosynthetic process	Gene Ontology	GO:1901687	1	22	0.153848	0.266548	GSTA1	http://amigo.geneontology.org/amigo/term/GO:1901687
lysine-acetylated histone binding	Gene Ontology	GO:0070577	1	22	0.153848	0.266548	PBRM1	http://amigo.geneontology.org/amigo/term/GO:0070577
negative regulation of Rho protein signal transduction	Gene Ontology	GO:0035024	1	22	0.153848	0.266548	DYNLL1	http://amigo.geneontology.org/amigo/term/GO:0035024
translation factor activity, RNA binding	Gene Ontology	GO:0008135	1	22	0.153848	0.266548	EIF4G3	http://amigo.geneontology.org/amigo/term/GO:0008135
calcium ion homeostasis	Gene Ontology	GO:0055074	1	22	0.153848	0.266548	GRIN1	http://amigo.geneontology.org/amigo/term/GO:0055074
cytoskeleton-dependent cytokinesis	Gene Ontology	GO:0061640	1	22	0.153848	0.266548	SEPTIN4	http://amigo.geneontology.org/amigo/term/GO:0061640
mast cell granule	Gene Ontology	GO:0042629	1	22	0.153848	0.266548	CBL	http://amigo.geneontology.org/amigo/term/GO:0042629
aorta development	Gene Ontology	GO:0035904	1	22	0.153848	0.266548	AP2B1	http://amigo.geneontology.org/amigo/term/GO:0035904
RNA catabolic process	Gene Ontology	GO:0006401	1	22	0.153848	0.266548	NCBP1	http://amigo.geneontology.org/amigo/term/GO:0006401
dynein complex binding	Gene Ontology	GO:0070840	1	22	0.153848	0.266548	TPR	http://amigo.geneontology.org/amigo/term/GO:0070840
centriolar satellite	Gene Ontology	GO:0034451	2	95	0.155919	0.269492	FNIP2|CCDC66	http://amigo.geneontology.org/amigo/term/GO:0034451
cytokine activity	Gene Ontology	GO:0005125	3	186	0.157768	0.271488	IFNA10|IFNA7|C1QTNF4	http://amigo.geneontology.org/amigo/term/GO:0005125
ruffle membrane	Gene Ontology	GO:0032587	2	96	0.158449	0.271488	PLEKHO1|DYNLL1	http://amigo.geneontology.org/amigo/term/GO:0032587
transforming growth factor beta receptor signaling pathway	Gene Ontology	GO:0007179	2	96	0.158449	0.271488	AMHR2|CBL	http://amigo.geneontology.org/amigo/term/GO:0007179
transcription by RNA polymerase II	Gene Ontology	GO:0006366	3	187	0.1595	0.271488	GTF2H4|NCBP1|TCEA1	http://amigo.geneontology.org/amigo/term/GO:0006366
endoplasmic reticulum quality control compartment	Gene Ontology	GO:0044322	1	23	0.159974	0.271488	UGGT1	http://amigo.geneontology.org/amigo/term/GO:0044322
positive regulation of dendritic spine development	Gene Ontology	GO:0060999	1	23	0.159974	0.271488	PSEN1	http://amigo.geneontology.org/amigo/term/GO:0060999
preribosome, large subunit precursor	Gene Ontology	GO:0030687	1	23	0.159974	0.271488	WDR74	http://amigo.geneontology.org/amigo/term/GO:0030687
melanosome organization	Gene Ontology	GO:0032438	1	23	0.159974	0.271488	AP3D1	http://amigo.geneontology.org/amigo/term/GO:0032438
fibroblast growth factor binding	Gene Ontology	GO:0017134	1	23	0.159974	0.271488	FGFR1	http://amigo.geneontology.org/amigo/term/GO:0017134
positive regulation of epidermal growth factor receptor signaling pathway	Gene Ontology	GO:0045742	1	23	0.159974	0.271488	CBL	http://amigo.geneontology.org/amigo/term/GO:0045742
cholesterol efflux	Gene Ontology	GO:0033344	1	23	0.159974	0.271488	APOM	http://amigo.geneontology.org/amigo/term/GO:0033344
plasma membrane organization	Gene Ontology	GO:0007009	1	23	0.159974	0.271488	CRB1	http://amigo.geneontology.org/amigo/term/GO:0007009
positive regulation of mesenchymal cell proliferation	Gene Ontology	GO:0002053	1	23	0.159974	0.271488	FGFR1	http://amigo.geneontology.org/amigo/term/GO:0002053
positive regulation of oligodendrocyte differentiation	Gene Ontology	GO:0048714	1	23	0.159974	0.271488	PRMT5	http://amigo.geneontology.org/amigo/term/GO:0048714
maternal process involved in female pregnancy	Gene Ontology	GO:0060135	1	23	0.159974	0.271488	KPNA6	http://amigo.geneontology.org/amigo/term/GO:0060135
DNA replication origin binding	Gene Ontology	GO:0003688	1	23	0.159974	0.271488	DHX9	http://amigo.geneontology.org/amigo/term/GO:0003688
negative regulation of T cell receptor signaling pathway	Gene Ontology	GO:0050860	1	23	0.159974	0.271488	PTPN22	http://amigo.geneontology.org/amigo/term/GO:0050860
transcriptionally active chromatin	Gene Ontology	GO:0035327	1	23	0.159974	0.271488	TTC37	http://amigo.geneontology.org/amigo/term/GO:0035327
DNA methylation	Gene Ontology	GO:0006306	1	23	0.159974	0.271488	DMAP1	http://amigo.geneontology.org/amigo/term/GO:0006306
ionotropic glutamate receptor signaling pathway	Gene Ontology	GO:0035235	1	23	0.159974	0.271488	GRIN1	http://amigo.geneontology.org/amigo/term/GO:0035235
motile cilium assembly	Gene Ontology	GO:0044458	1	23	0.159974	0.271488	BBS5	http://amigo.geneontology.org/amigo/term/GO:0044458
membrane protein ectodomain proteolysis	Gene Ontology	GO:0006509	1	23	0.159974	0.271488	PSEN1	http://amigo.geneontology.org/amigo/term/GO:0006509
double-stranded DNA binding	Gene Ontology	GO:0003690	2	97	0.160987	0.272411	DHX9|GTF2H4	http://amigo.geneontology.org/amigo/term/GO:0003690
sister chromatid cohesion	Gene Ontology	GO:0007062	1	24	0.166055	0.276522	RAD51C	http://amigo.geneontology.org/amigo/term/GO:0007062
methyl-CpG binding	Gene Ontology	GO:0008327	1	24	0.166055	0.276522	PRMT5	http://amigo.geneontology.org/amigo/term/GO:0008327
actin-dependent ATPase activity	Gene Ontology	GO:0030898	1	24	0.166055	0.276522	MYO1D	http://amigo.geneontology.org/amigo/term/GO:0030898
positive regulation of glycolytic process	Gene Ontology	GO:0045821	1	24	0.166055	0.276522	PSEN1	http://amigo.geneontology.org/amigo/term/GO:0045821
-	Gene Ontology	GO:0042535	1	24	0.166055	0.276522	PSEN1	http://amigo.geneontology.org/amigo/term/GO:0042535
low-density lipoprotein particle clearance	Gene Ontology	GO:0034383	1	24	0.166055	0.276522	AP2B1	http://amigo.geneontology.org/amigo/term/GO:0034383
ATPase activator activity	Gene Ontology	GO:0001671	1	24	0.166055	0.276522	GTF2H4	http://amigo.geneontology.org/amigo/term/GO:0001671
cyclosporin A binding	Gene Ontology	GO:0016018	1	24	0.166055	0.276522	PPWD1	http://amigo.geneontology.org/amigo/term/GO:0016018
telomere maintenance via semi-conservative replication	Gene Ontology	GO:0032201	1	24	0.166055	0.276522	POLA2	http://amigo.geneontology.org/amigo/term/GO:0032201
lipid storage	Gene Ontology	GO:0019915	1	24	0.166055	0.276522	NRIP1	http://amigo.geneontology.org/amigo/term/GO:0019915
Golgi lumen	Gene Ontology	GO:0005796	2	101	0.17121	0.281677	APC|MUC19	http://amigo.geneontology.org/amigo/term/GO:0005796
synaptonemal complex	Gene Ontology	GO:0000795	1	25	0.172093	0.281677	HORMAD2	http://amigo.geneontology.org/amigo/term/GO:0000795
global genome nucleotide-excision repair	Gene Ontology	GO:0070911	1	25	0.172093	0.281677	GTF2H4	http://amigo.geneontology.org/amigo/term/GO:0070911
fatty acid binding	Gene Ontology	GO:0005504	1	25	0.172093	0.281677	GSTA1	http://amigo.geneontology.org/amigo/term/GO:0005504
positive regulation of innate immune response	Gene Ontology	GO:0045089	1	25	0.172093	0.281677	DHX9	http://amigo.geneontology.org/amigo/term/GO:0045089
cullin family protein binding	Gene Ontology	GO:0097602	1	25	0.172093	0.281677	KCTD9	http://amigo.geneontology.org/amigo/term/GO:0097602
retina layer formation	Gene Ontology	GO:0010842	1	25	0.172093	0.281677	CRB1	http://amigo.geneontology.org/amigo/term/GO:0010842
spindle midzone	Gene Ontology	GO:0051233	1	25	0.172093	0.281677	KIF20B	http://amigo.geneontology.org/amigo/term/GO:0051233
intrinsic apoptotic signaling pathway	Gene Ontology	GO:0097193	1	25	0.172093	0.281677	CUL2	http://amigo.geneontology.org/amigo/term/GO:0097193
RNA splicing, via transesterification reactions	Gene Ontology	GO:0000375	1	25	0.172093	0.281677	SF3B4	http://amigo.geneontology.org/amigo/term/GO:0000375
positive regulation of cardiac muscle cell proliferation	Gene Ontology	GO:0060045	1	25	0.172093	0.281677	FGFR1	http://amigo.geneontology.org/amigo/term/GO:0060045
bitter taste receptor activity	Gene Ontology	GO:0033038	1	25	0.172093	0.281677	TAS2R5	http://amigo.geneontology.org/amigo/term/GO:0033038
dynein complex	Gene Ontology	GO:0030286	1	25	0.172093	0.281677	DYNLL1	http://amigo.geneontology.org/amigo/term/GO:0030286
GPI anchor biosynthetic process	Gene Ontology	GO:0006506	1	25	0.172093	0.281677	PIGN	http://amigo.geneontology.org/amigo/term/GO:0006506
chromatin remodeling	Gene Ontology	GO:0006338	2	102	0.173783	0.284123	MORC2|PBRM1	http://amigo.geneontology.org/amigo/term/GO:0006338
lysophospholipase activity	Gene Ontology	GO:0004622	1	26	0.178087	0.288236	LYPLA1	http://amigo.geneontology.org/amigo/term/GO:0004622
positive regulation of protein dephosphorylation	Gene Ontology	GO:0035307	1	26	0.178087	0.288236	DYNLL1	http://amigo.geneontology.org/amigo/term/GO:0035307
negative regulation of stress fiber assembly	Gene Ontology	GO:0051497	1	26	0.178087	0.288236	DYNLL1	http://amigo.geneontology.org/amigo/term/GO:0051497
protein catabolic process	Gene Ontology	GO:0030163	1	26	0.178087	0.288236	IDE	http://amigo.geneontology.org/amigo/term/GO:0030163
TBP-class protein binding	Gene Ontology	GO:0017025	1	26	0.178087	0.288236	HNRNPF	http://amigo.geneontology.org/amigo/term/GO:0017025
peptide cross-linking	Gene Ontology	GO:0018149	1	26	0.178087	0.288236	FGFR1	http://amigo.geneontology.org/amigo/term/GO:0018149
positive regulation of excitatory postsynaptic potential	Gene Ontology	GO:2000463	1	26	0.178087	0.288236	GRIN1	http://amigo.geneontology.org/amigo/term/GO:2000463
receptor antagonist activity	Gene Ontology	GO:0048019	1	26	0.178087	0.288236	IL18BP	http://amigo.geneontology.org/amigo/term/GO:0048019
stress-activated MAPK cascade	Gene Ontology	GO:0051403	1	26	0.178087	0.288236	BTRC	http://amigo.geneontology.org/amigo/term/GO:0051403
response to morphine	Gene Ontology	GO:0043278	1	26	0.178087	0.288236	GRIN1	http://amigo.geneontology.org/amigo/term/GO:0043278
DNA metabolic process	Gene Ontology	GO:0006259	1	26	0.178087	0.288236	ERI3	http://amigo.geneontology.org/amigo/term/GO:0006259
nucleosome binding	Gene Ontology	GO:0031491	1	26	0.178087	0.288236	CABIN1	http://amigo.geneontology.org/amigo/term/GO:0031491
chaperone binding	Gene Ontology	GO:0051087	2	104	0.178947	0.289305	PTGES3|FNIP2	http://amigo.geneontology.org/amigo/term/GO:0051087
nuclear outer membrane	Gene Ontology	GO:0005640	1	27	0.184037	0.291998	PSEN1	http://amigo.geneontology.org/amigo/term/GO:0005640
positive regulation of calcium ion transport	Gene Ontology	GO:0051928	1	27	0.184037	0.291998	ATP2B1	http://amigo.geneontology.org/amigo/term/GO:0051928
cAMP-mediated signaling	Gene Ontology	GO:0019933	1	27	0.184037	0.291998	NDUFS4	http://amigo.geneontology.org/amigo/term/GO:0019933
response to gamma radiation	Gene Ontology	GO:0010332	1	27	0.184037	0.291998	CBL	http://amigo.geneontology.org/amigo/term/GO:0010332
biomineral tissue development	Gene Ontology	GO:0031214	1	27	0.184037	0.291998	AMTN	http://amigo.geneontology.org/amigo/term/GO:0031214
ephrin receptor binding	Gene Ontology	GO:0046875	1	27	0.184037	0.291998	CBL	http://amigo.geneontology.org/amigo/term/GO:0046875
transferase activity, transferring acyl groups	Gene Ontology	GO:0016746	1	27	0.184037	0.291998	LPGAT1	http://amigo.geneontology.org/amigo/term/GO:0016746
dynein light intermediate chain binding	Gene Ontology	GO:0051959	1	27	0.184037	0.291998	DYNLL1	http://amigo.geneontology.org/amigo/term/GO:0051959
positive regulation of viral transcription	Gene Ontology	GO:0050434	1	27	0.184037	0.291998	DHX9	http://amigo.geneontology.org/amigo/term/GO:0050434
ribosomal large subunit biogenesis	Gene Ontology	GO:0042273	1	27	0.184037	0.291998	WDR74	http://amigo.geneontology.org/amigo/term/GO:0042273
coronary vasculature development	Gene Ontology	GO:0060976	1	27	0.184037	0.291998	AP2B1	http://amigo.geneontology.org/amigo/term/GO:0060976
regulation of defense response to virus by virus	Gene Ontology	GO:0050690	1	27	0.184037	0.291998	AP2B1	http://amigo.geneontology.org/amigo/term/GO:0050690
condensed chromosome	Gene Ontology	GO:0000793	1	27	0.184037	0.291998	XRCC4	http://amigo.geneontology.org/amigo/term/GO:0000793
negative regulation of smoothened signaling pathway	Gene Ontology	GO:0045879	1	27	0.184037	0.291998	BTRC	http://amigo.geneontology.org/amigo/term/GO:0045879
focal adhesion assembly	Gene Ontology	GO:0048041	1	27	0.184037	0.291998	DYNLL1	http://amigo.geneontology.org/amigo/term/GO:0048041
glutathione transferase activity	Gene Ontology	GO:0004364	1	27	0.184037	0.291998	GSTA1	http://amigo.geneontology.org/amigo/term/GO:0004364
mRNA stabilization	Gene Ontology	GO:0048255	1	27	0.184037	0.291998	MEIOC	http://amigo.geneontology.org/amigo/term/GO:0048255
lipid transporter activity	Gene Ontology	GO:0005319	1	27	0.184037	0.291998	APOM	http://amigo.geneontology.org/amigo/term/GO:0005319
heterochromatin	Gene Ontology	GO:0000792	1	27	0.184037	0.291998	MORC2	http://amigo.geneontology.org/amigo/term/GO:0000792
carboxylic ester hydrolase activity	Gene Ontology	GO:0052689	1	27	0.184037	0.291998	LYPLA1	http://amigo.geneontology.org/amigo/term/GO:0052689
hippo signaling	Gene Ontology	GO:0035329	1	27	0.184037	0.291998	TEAD1	http://amigo.geneontology.org/amigo/term/GO:0035329
ubiquitin ligase complex	Gene Ontology	GO:0000151	2	107	0.186735	0.295317	GID4|RNF2	http://amigo.geneontology.org/amigo/term/GO:0000151
single-stranded DNA binding	Gene Ontology	GO:0003697	2	107	0.186735	0.295317	CNBP|DHX9	http://amigo.geneontology.org/amigo/term/GO:0003697
mRNA cis splicing, via spliceosome	Gene Ontology	GO:0045292	1	28	0.189945	0.296196	NCBP1	http://amigo.geneontology.org/amigo/term/GO:0045292
endodermal cell differentiation	Gene Ontology	GO:0035987	1	28	0.189945	0.296196	LAMA3	http://amigo.geneontology.org/amigo/term/GO:0035987
negative regulation of apoptotic signaling pathway	Gene Ontology	GO:2001234	1	28	0.189945	0.296196	PSEN1	http://amigo.geneontology.org/amigo/term/GO:2001234
bile acid and bile salt transport	Gene Ontology	GO:0015721	1	28	0.189945	0.296196	NCOA1	http://amigo.geneontology.org/amigo/term/GO:0015721
nucleotide-excision repair, preincision complex assembly	Gene Ontology	GO:0006294	1	28	0.189945	0.296196	GTF2H4	http://amigo.geneontology.org/amigo/term/GO:0006294
microfilament motor activity	Gene Ontology	GO:0000146	1	28	0.189945	0.296196	MYO1D	http://amigo.geneontology.org/amigo/term/GO:0000146
Cul4-RING E3 ubiquitin ligase complex	Gene Ontology	GO:0080008	1	28	0.189945	0.296196	DCAF1	http://amigo.geneontology.org/amigo/term/GO:0080008
protein kinase activator activity	Gene Ontology	GO:0030295	1	28	0.189945	0.296196	DBF4B	http://amigo.geneontology.org/amigo/term/GO:0030295
synaptic transmission, glutamatergic	Gene Ontology	GO:0035249	1	28	0.189945	0.296196	GRIN1	http://amigo.geneontology.org/amigo/term/GO:0035249
glycogen metabolic process	Gene Ontology	GO:0005977	1	28	0.189945	0.296196	PPP1R3A	http://amigo.geneontology.org/amigo/term/GO:0005977
proteolysis involved in cellular protein catabolic process	Gene Ontology	GO:0051603	1	28	0.189945	0.296196	IDE	http://amigo.geneontology.org/amigo/term/GO:0051603
neuronal cell body membrane	Gene Ontology	GO:0032809	1	28	0.189945	0.296196	ATP2B1	http://amigo.geneontology.org/amigo/term/GO:0032809
phosphatidylinositol-3,5-bisphosphate binding	Gene Ontology	GO:0080025	1	28	0.189945	0.296196	COMMD1	http://amigo.geneontology.org/amigo/term/GO:0080025
spliceosomal snRNP assembly	Gene Ontology	GO:0000387	1	28	0.189945	0.296196	PRMT5	http://amigo.geneontology.org/amigo/term/GO:0000387
positive regulation of viral genome replication	Gene Ontology	GO:0045070	1	28	0.189945	0.296196	SRPK1	http://amigo.geneontology.org/amigo/term/GO:0045070
positive regulation of MAPK cascade	Gene Ontology	GO:0043410	2	109	0.191954	0.298847	FGFR1|PELI2	http://amigo.geneontology.org/amigo/term/GO:0043410
phospholipid binding	Gene Ontology	GO:0005543	2	109	0.191954	0.298847	SEC14L2|APOM	http://amigo.geneontology.org/amigo/term/GO:0005543
axon	Gene Ontology	GO:0030424	4	310	0.193814	0.30018	SBF2|PSEN1|MYO1D|MTMR2	http://amigo.geneontology.org/amigo/term/GO:0030424
potassium channel activity	Gene Ontology	GO:0005267	1	29	0.19581	0.30018	TMEM38B	http://amigo.geneontology.org/amigo/term/GO:0005267
transcription elongation from RNA polymerase I promoter	Gene Ontology	GO:0006362	1	29	0.19581	0.30018	GTF2H4	http://amigo.geneontology.org/amigo/term/GO:0006362
response to antibiotic	Gene Ontology	GO:0046677	1	29	0.19581	0.30018	CBL	http://amigo.geneontology.org/amigo/term/GO:0046677
midbrain development	Gene Ontology	GO:0030901	1	29	0.19581	0.30018	FGFR1	http://amigo.geneontology.org/amigo/term/GO:0030901
cation transport	Gene Ontology	GO:0006812	1	29	0.19581	0.30018	GRIN1	http://amigo.geneontology.org/amigo/term/GO:0006812
myelin sheath	Gene Ontology	GO:0043209	1	29	0.19581	0.30018	MYO1D	http://amigo.geneontology.org/amigo/term/GO:0043209
nuclear chromosome	Gene Ontology	GO:0000228	1	29	0.19581	0.30018	PBRM1	http://amigo.geneontology.org/amigo/term/GO:0000228
positive regulation of DNA replication	Gene Ontology	GO:0045740	1	29	0.19581	0.30018	DHX9	http://amigo.geneontology.org/amigo/term/GO:0045740
positive regulation of defense response to virus by host	Gene Ontology	GO:0002230	1	29	0.19581	0.30018	PTPN22	http://amigo.geneontology.org/amigo/term/GO:0002230
regulation of I-kappaB kinase/NF-kappaB signaling	Gene Ontology	GO:0043122	1	29	0.19581	0.30018	BTRC	http://amigo.geneontology.org/amigo/term/GO:0043122
regulation of ERK1 and ERK2 cascade	Gene Ontology	GO:0070372	1	29	0.19581	0.30018	PRMT5	http://amigo.geneontology.org/amigo/term/GO:0070372
cellular response to hormone stimulus	Gene Ontology	GO:0032870	1	29	0.19581	0.30018	NCOA1	http://amigo.geneontology.org/amigo/term/GO:0032870
neural tube development	Gene Ontology	GO:0021915	1	29	0.19581	0.30018	AMBRA1	http://amigo.geneontology.org/amigo/term/GO:0021915
negative regulation of mitotic cell cycle	Gene Ontology	GO:0045930	1	29	0.19581	0.30018	BRINP3	http://amigo.geneontology.org/amigo/term/GO:0045930
regulation of NMDA receptor activity	Gene Ontology	GO:2000310	1	29	0.19581	0.30018	GRIN1	http://amigo.geneontology.org/amigo/term/GO:2000310
regulation of Rho protein signal transduction	Gene Ontology	GO:0035023	1	29	0.19581	0.30018	DYNLL1	http://amigo.geneontology.org/amigo/term/GO:0035023
ion transmembrane transport	Gene Ontology	GO:0034220	3	209	0.198933	0.304126	ATP2B1|ATP2C1|TPCN2	http://amigo.geneontology.org/amigo/term/GO:0034220
CENP-A containing nucleosome assembly	Gene Ontology	GO:0034080	1	30	0.201633	0.304126	CENPK	http://amigo.geneontology.org/amigo/term/GO:0034080
protein serine/threonine kinase activator activity	Gene Ontology	GO:0043539	1	30	0.201633	0.304126	DBF4B	http://amigo.geneontology.org/amigo/term/GO:0043539
regulation of synaptic transmission, glutamatergic	Gene Ontology	GO:0051966	1	30	0.201633	0.304126	PSEN1	http://amigo.geneontology.org/amigo/term/GO:0051966
response to tumor necrosis factor	Gene Ontology	GO:0034612	1	30	0.201633	0.304126	YTHDC2	http://amigo.geneontology.org/amigo/term/GO:0034612
phosphatidylinositol-3,4-bisphosphate binding	Gene Ontology	GO:0043325	1	30	0.201633	0.304126	COMMD1	http://amigo.geneontology.org/amigo/term/GO:0043325
negative regulation of gene expression, epigenetic	Gene Ontology	GO:0045814	1	30	0.201633	0.304126	MORC2	http://amigo.geneontology.org/amigo/term/GO:0045814
mitotic spindle pole	Gene Ontology	GO:0097431	1	30	0.201633	0.304126	KIF20B	http://amigo.geneontology.org/amigo/term/GO:0097431
DNA replication initiation	Gene Ontology	GO:0006270	1	30	0.201633	0.304126	POLA2	http://amigo.geneontology.org/amigo/term/GO:0006270
reactive oxygen species metabolic process	Gene Ontology	GO:0072593	1	30	0.201633	0.304126	NDUFS4	http://amigo.geneontology.org/amigo/term/GO:0072593
dynein intermediate chain binding	Gene Ontology	GO:0045505	1	30	0.201633	0.304126	DYNLL1	http://amigo.geneontology.org/amigo/term/GO:0045505
protein N-linked glycosylation via asparagine	Gene Ontology	GO:0018279	1	30	0.201633	0.304126	UGGT1	http://amigo.geneontology.org/amigo/term/GO:0018279
reciprocal meiotic recombination	Gene Ontology	GO:0007131	1	30	0.201633	0.304126	RAD51C	http://amigo.geneontology.org/amigo/term/GO:0007131
ciliary transition zone	Gene Ontology	GO:0035869	1	30	0.201633	0.304126	CCDC66	http://amigo.geneontology.org/amigo/term/GO:0035869
termination of RNA polymerase I transcription	Gene Ontology	GO:0006363	1	30	0.201633	0.304126	GTF2H4	http://amigo.geneontology.org/amigo/term/GO:0006363
regulation of ion transmembrane transport	Gene Ontology	GO:0034765	2	113	0.202447	0.305196	KCNJ12|TPCN2	http://amigo.geneontology.org/amigo/term/GO:0034765
histone deacetylase binding	Gene Ontology	GO:0042826	2	114	0.205081	0.308674	HSPA1A|NRIP1	http://amigo.geneontology.org/amigo/term/GO:0042826
WW domain binding	Gene Ontology	GO:0050699	1	31	0.207413	0.308674	KIF20B	http://amigo.geneontology.org/amigo/term/GO:0050699
positive regulation of phosphatidylinositol 3-kinase activity	Gene Ontology	GO:0043552	1	31	0.207413	0.308674	AMBRA1	http://amigo.geneontology.org/amigo/term/GO:0043552
polyubiquitin modification-dependent protein binding	Gene Ontology	GO:0031593	1	31	0.207413	0.308674	BAG6	http://amigo.geneontology.org/amigo/term/GO:0031593
RNA polymerase II complex binding	Gene Ontology	GO:0000993	1	31	0.207413	0.308674	DHX9	http://amigo.geneontology.org/amigo/term/GO:0000993
ERBB2 signaling pathway	Gene Ontology	GO:0038128	1	31	0.207413	0.308674	BDP1	http://amigo.geneontology.org/amigo/term/GO:0038128
Flemming body	Gene Ontology	GO:0090543	1	31	0.207413	0.308674	CCDC66	http://amigo.geneontology.org/amigo/term/GO:0090543
anterograde axonal transport	Gene Ontology	GO:0008089	1	31	0.207413	0.308674	AP3D1	http://amigo.geneontology.org/amigo/term/GO:0008089
regulation of neuron projection development	Gene Ontology	GO:0010975	1	31	0.207413	0.308674	PSEN1	http://amigo.geneontology.org/amigo/term/GO:0010975
mitochondrial translation	Gene Ontology	GO:0032543	1	31	0.207413	0.308674	GFM2	http://amigo.geneontology.org/amigo/term/GO:0032543
osteoclast differentiation	Gene Ontology	GO:0030316	1	31	0.207413	0.308674	IREB2	http://amigo.geneontology.org/amigo/term/GO:0030316
germ cell development	Gene Ontology	GO:0007281	1	31	0.207413	0.308674	RNF2	http://amigo.geneontology.org/amigo/term/GO:0007281
regulation of exocytosis	Gene Ontology	GO:0017157	1	31	0.207413	0.308674	SEPTIN4	http://amigo.geneontology.org/amigo/term/GO:0017157
ligand-gated ion channel activity	Gene Ontology	GO:0015276	1	31	0.207413	0.308674	GRIN1	http://amigo.geneontology.org/amigo/term/GO:0015276
positive regulation of DNA repair	Gene Ontology	GO:0045739	1	31	0.207413	0.308674	DHX9	http://amigo.geneontology.org/amigo/term/GO:0045739
embryonic organ development	Gene Ontology	GO:0048568	1	31	0.207413	0.308674	TEAD1	http://amigo.geneontology.org/amigo/term/GO:0048568
GTPase activity	Gene Ontology	GO:0003924	4	320	0.208629	0.309688	GFM2|RRAS2|SEPTIN4|TRIM23	http://amigo.geneontology.org/amigo/term/GO:0003924
neuron projection development	Gene Ontology	GO:0031175	2	116	0.210359	0.312097	HERC1|FRYL	http://amigo.geneontology.org/amigo/term/GO:0031175
apoptotic process	Gene Ontology	GO:0006915	6	546	0.212198	0.313358	BCAP29|DYNLL1|TOPAZ1|SEPTIN4|RABEP1|BAG6	http://amigo.geneontology.org/amigo/term/GO:0006915
positive regulation of erythrocyte differentiation	Gene Ontology	GO:0045648	1	32	0.213152	0.313358	HSPA1A	http://amigo.geneontology.org/amigo/term/GO:0045648
polysomal ribosome	Gene Ontology	GO:0042788	1	32	0.213152	0.313358	DHX9	http://amigo.geneontology.org/amigo/term/GO:0042788
plasma membrane raft	Gene Ontology	GO:0044853	1	32	0.213152	0.313358	MYO1D	http://amigo.geneontology.org/amigo/term/GO:0044853
activation of protein kinase B activity	Gene Ontology	GO:0032148	1	32	0.213152	0.313358	RICTOR	http://amigo.geneontology.org/amigo/term/GO:0032148
ceramide biosynthetic process	Gene Ontology	GO:0046513	1	32	0.213152	0.313358	SAMD8	http://amigo.geneontology.org/amigo/term/GO:0046513
negative regulation of proteasomal ubiquitin-dependent protein catabolic process	Gene Ontology	GO:0032435	1	32	0.213152	0.313358	BAG6	http://amigo.geneontology.org/amigo/term/GO:0032435
microtubule bundle formation	Gene Ontology	GO:0001578	1	32	0.213152	0.313358	CCDC66	http://amigo.geneontology.org/amigo/term/GO:0001578
regulation of microtubule cytoskeleton organization	Gene Ontology	GO:0070507	1	32	0.213152	0.313358	KIF18A	http://amigo.geneontology.org/amigo/term/GO:0070507
blood vessel remodeling	Gene Ontology	GO:0001974	1	32	0.213152	0.313358	CRB1	http://amigo.geneontology.org/amigo/term/GO:0001974
tRNA methylation	Gene Ontology	GO:0030488	1	32	0.213152	0.313358	METTL8	http://amigo.geneontology.org/amigo/term/GO:0030488
regulation of heart contraction	Gene Ontology	GO:0008016	1	33	0.21885	0.318188	KCNJ12	http://amigo.geneontology.org/amigo/term/GO:0008016
sarcoplasmic reticulum membrane	Gene Ontology	GO:0033017	1	33	0.21885	0.318188	TMEM38B	http://amigo.geneontology.org/amigo/term/GO:0033017
ATP metabolic process	Gene Ontology	GO:0046034	1	33	0.21885	0.318188	HSPA1A	http://amigo.geneontology.org/amigo/term/GO:0046034
U4/U6 x U5 tri-snRNP complex	Gene Ontology	GO:0046540	1	33	0.21885	0.318188	LSM2	http://amigo.geneontology.org/amigo/term/GO:0046540
autophagosome maturation	Gene Ontology	GO:0097352	1	33	0.21885	0.318188	EPG5	http://amigo.geneontology.org/amigo/term/GO:0097352
excitatory synapse	Gene Ontology	GO:0060076	1	33	0.21885	0.318188	GRIN1	http://amigo.geneontology.org/amigo/term/GO:0060076
response to amphetamine	Gene Ontology	GO:0001975	1	33	0.21885	0.318188	GRIN1	http://amigo.geneontology.org/amigo/term/GO:0001975
response to interleukin-1	Gene Ontology	GO:0070555	1	33	0.21885	0.318188	YTHDC2	http://amigo.geneontology.org/amigo/term/GO:0070555
ventricular septum development	Gene Ontology	GO:0003281	1	33	0.21885	0.318188	AP2B1	http://amigo.geneontology.org/amigo/term/GO:0003281
histone methyltransferase complex	Gene Ontology	GO:0035097	1	33	0.21885	0.318188	PRMT5	http://amigo.geneontology.org/amigo/term/GO:0035097
late endosome membrane	Gene Ontology	GO:0031902	2	121	0.223611	0.321578	MCOLN3|MCOLN2	http://amigo.geneontology.org/amigo/term/GO:0031902
transcription initiation from RNA polymerase I promoter	Gene Ontology	GO:0006361	1	34	0.224506	0.321578	GTF2H4	http://amigo.geneontology.org/amigo/term/GO:0006361
ATP-dependent chromatin remodeling	Gene Ontology	GO:0043044	1	34	0.224506	0.321578	PBRM1	http://amigo.geneontology.org/amigo/term/GO:0043044
phosphatidylcholine biosynthetic process	Gene Ontology	GO:0006656	1	34	0.224506	0.321578	CSNK2B	http://amigo.geneontology.org/amigo/term/GO:0006656
epidermal growth factor receptor binding	Gene Ontology	GO:0005154	1	34	0.224506	0.321578	CBL	http://amigo.geneontology.org/amigo/term/GO:0005154
protein monoubiquitination	Gene Ontology	GO:0006513	1	34	0.224506	0.321578	CBL	http://amigo.geneontology.org/amigo/term/GO:0006513
tissue development	Gene Ontology	GO:0009888	1	34	0.224506	0.321578	LAMA3	http://amigo.geneontology.org/amigo/term/GO:0009888
myosin complex	Gene Ontology	GO:0016459	1	34	0.224506	0.321578	MYO1D	http://amigo.geneontology.org/amigo/term/GO:0016459
protein K48-linked deubiquitination	Gene Ontology	GO:0071108	1	34	0.224506	0.321578	RNF2	http://amigo.geneontology.org/amigo/term/GO:0071108
integral component of synaptic vesicle membrane	Gene Ontology	GO:0030285	1	34	0.224506	0.321578	SV2A	http://amigo.geneontology.org/amigo/term/GO:0030285
protein phosphatase inhibitor activity	Gene Ontology	GO:0004864	1	34	0.224506	0.321578	CABIN1	http://amigo.geneontology.org/amigo/term/GO:0004864
lung alveolus development	Gene Ontology	GO:0048286	1	34	0.224506	0.321578	TMEM38B	http://amigo.geneontology.org/amigo/term/GO:0048286
intrinsic apoptotic signaling pathway in response to endoplasmic reticulum stress	Gene Ontology	GO:0070059	1	34	0.224506	0.321578	BAG6	http://amigo.geneontology.org/amigo/term/GO:0070059
lipopolysaccharide-mediated signaling pathway	Gene Ontology	GO:0031663	1	34	0.224506	0.321578	PTPN22	http://amigo.geneontology.org/amigo/term/GO:0031663
dendrite morphogenesis	Gene Ontology	GO:0048813	1	34	0.224506	0.321578	PICALM	http://amigo.geneontology.org/amigo/term/GO:0048813
regulation of cell differentiation	Gene Ontology	GO:0045595	1	34	0.224506	0.321578	FGFR1	http://amigo.geneontology.org/amigo/term/GO:0045595
positive regulation of cell differentiation	Gene Ontology	GO:0045597	1	34	0.224506	0.321578	FGFR1	http://amigo.geneontology.org/amigo/term/GO:0045597
long-term memory	Gene Ontology	GO:0007616	1	34	0.224506	0.321578	GRIN1	http://amigo.geneontology.org/amigo/term/GO:0007616
GTPase binding	Gene Ontology	GO:0051020	1	34	0.224506	0.321578	AMBRA1	http://amigo.geneontology.org/amigo/term/GO:0051020
positive regulation of telomerase activity	Gene Ontology	GO:0051973	1	34	0.224506	0.321578	PTGES3	http://amigo.geneontology.org/amigo/term/GO:0051973
glutathione metabolic process	Gene Ontology	GO:0006749	1	34	0.224506	0.321578	GSTA1	http://amigo.geneontology.org/amigo/term/GO:0006749
innate immune response	Gene Ontology	GO:0045087	6	558	0.225979	0.323528	DHX9|TRIM23|PPP6C|MCOLN2|TRIM59|SRPK1	http://amigo.geneontology.org/amigo/term/GO:0045087
ficolin-1-rich granule lumen	Gene Ontology	GO:1904813	2	123	0.22893	0.32656	HSPA1A|CSNK2B	http://amigo.geneontology.org/amigo/term/GO:1904813
transmembrane receptor protein tyrosine kinase signaling pathway	Gene Ontology	GO:0007169	2	123	0.22893	0.32656	DDR1|FGFR1	http://amigo.geneontology.org/amigo/term/GO:0007169
SNAP receptor activity	Gene Ontology	GO:0005484	1	35	0.230122	0.32656	STX5	http://amigo.geneontology.org/amigo/term/GO:0005484
establishment of cell polarity	Gene Ontology	GO:0030010	1	35	0.230122	0.32656	RICTOR	http://amigo.geneontology.org/amigo/term/GO:0030010
response to cold	Gene Ontology	GO:0009409	1	35	0.230122	0.32656	ATP2B1	http://amigo.geneontology.org/amigo/term/GO:0009409
transmitter-gated ion channel activity involved in regulation of postsynaptic membrane potential	Gene Ontology	GO:1904315	1	35	0.230122	0.32656	GRIN1	http://amigo.geneontology.org/amigo/term/GO:1904315
autophagosome membrane	Gene Ontology	GO:0000421	1	35	0.230122	0.32656	MCOLN3	http://amigo.geneontology.org/amigo/term/GO:0000421
negative regulation of extrinsic apoptotic signaling pathway in absence of ligand	Gene Ontology	GO:2001240	1	35	0.230122	0.32656	HSPA1A	http://amigo.geneontology.org/amigo/term/GO:2001240
cellular response to nerve growth factor stimulus	Gene Ontology	GO:1990090	1	35	0.230122	0.32656	CBL	http://amigo.geneontology.org/amigo/term/GO:1990090
positive regulation of intrinsic apoptotic signaling pathway	Gene Ontology	GO:2001244	1	35	0.230122	0.32656	SEPTIN4	http://amigo.geneontology.org/amigo/term/GO:2001244
regulation of endocytosis	Gene Ontology	GO:0030100	1	35	0.230122	0.32656	PICALM	http://amigo.geneontology.org/amigo/term/GO:0030100
DNA-dependent ATPase activity	Gene Ontology	GO:0008094	1	35	0.230122	0.32656	RAD51C	http://amigo.geneontology.org/amigo/term/GO:0008094
negative regulation of extrinsic apoptotic signaling pathway	Gene Ontology	GO:2001237	1	35	0.230122	0.32656	RB1CC1	http://amigo.geneontology.org/amigo/term/GO:2001237
negative regulation of cell growth	Gene Ontology	GO:0030308	2	125	0.234258	0.331232	ST7L|HSPA1A	http://amigo.geneontology.org/amigo/term/GO:0030308
endomembrane system	Gene Ontology	GO:0012505	2	125	0.234258	0.331232	LPGAT1|STX5	http://amigo.geneontology.org/amigo/term/GO:0012505
peptidyl-tyrosine autophosphorylation	Gene Ontology	GO:0038083	1	36	0.235697	0.331232	DDR1	http://amigo.geneontology.org/amigo/term/GO:0038083
protein phosphatase regulator activity	Gene Ontology	GO:0019888	1	36	0.235697	0.331232	PPP2R2D	http://amigo.geneontology.org/amigo/term/GO:0019888
disordered domain specific binding	Gene Ontology	GO:0097718	1	36	0.235697	0.331232	HSPA1A	http://amigo.geneontology.org/amigo/term/GO:0097718
nucleotide-excision repair, DNA incision, 5'-to lesion	Gene Ontology	GO:0006296	1	36	0.235697	0.331232	GTF2H4	http://amigo.geneontology.org/amigo/term/GO:0006296
negative regulation of epidermal growth factor receptor signaling pathway	Gene Ontology	GO:0042059	1	36	0.235697	0.331232	CBL	http://amigo.geneontology.org/amigo/term/GO:0042059
T cell differentiation	Gene Ontology	GO:0030217	1	36	0.235697	0.331232	PTPN22	http://amigo.geneontology.org/amigo/term/GO:0030217
endoplasmic reticulum organization	Gene Ontology	GO:0007029	1	36	0.235697	0.331232	TMEM38B	http://amigo.geneontology.org/amigo/term/GO:0007029
recycling endosome	Gene Ontology	GO:0055037	2	127	0.239593	0.336218	COMMD1|RABEP1	http://amigo.geneontology.org/amigo/term/GO:0055037
chromosome	Gene Ontology	GO:0005694	2	127	0.239593	0.336218	HORMAD2|PDS5A	http://amigo.geneontology.org/amigo/term/GO:0005694
membrane fusion	Gene Ontology	GO:0061025	1	37	0.241232	0.336727	RABEP1	http://amigo.geneontology.org/amigo/term/GO:0061025
synaptic vesicle endocytosis	Gene Ontology	GO:0048488	1	37	0.241232	0.336727	PICALM	http://amigo.geneontology.org/amigo/term/GO:0048488
RNA polymerase II general transcription initiation factor activity	Gene Ontology	GO:0016251	1	37	0.241232	0.336727	GTF2H4	http://amigo.geneontology.org/amigo/term/GO:0016251
vesicle fusion	Gene Ontology	GO:0006906	1	37	0.241232	0.336727	STX5	http://amigo.geneontology.org/amigo/term/GO:0006906
cell maturation	Gene Ontology	GO:0048469	1	37	0.241232	0.336727	FGFR1	http://amigo.geneontology.org/amigo/term/GO:0048469
ureteric bud development	Gene Ontology	GO:0001657	1	37	0.241232	0.336727	FGFR1	http://amigo.geneontology.org/amigo/term/GO:0001657
nucleotide-excision repair, DNA incision	Gene Ontology	GO:0033683	1	37	0.241232	0.336727	GTF2H4	http://amigo.geneontology.org/amigo/term/GO:0033683
Ran GTPase binding	Gene Ontology	GO:0008536	1	37	0.241232	0.336727	XPOT	http://amigo.geneontology.org/amigo/term/GO:0008536
tRNA aminoacylation for protein translation	Gene Ontology	GO:0006418	1	37	0.241232	0.336727	WARS2	http://amigo.geneontology.org/amigo/term/GO:0006418
positive regulation of neuron death	Gene Ontology	GO:1901216	1	38	0.246727	0.341767	PICALM	http://amigo.geneontology.org/amigo/term/GO:1901216
positive regulation of cytokinesis	Gene Ontology	GO:0032467	1	38	0.246727	0.341767	KIF20B	http://amigo.geneontology.org/amigo/term/GO:0032467
dendritic shaft	Gene Ontology	GO:0043198	1	38	0.246727	0.341767	PSEN1	http://amigo.geneontology.org/amigo/term/GO:0043198
voltage-gated calcium channel activity	Gene Ontology	GO:0005245	1	38	0.246727	0.341767	TPCN2	http://amigo.geneontology.org/amigo/term/GO:0005245
negative regulation of Notch signaling pathway	Gene Ontology	GO:0045746	1	38	0.246727	0.341767	RITA1	http://amigo.geneontology.org/amigo/term/GO:0045746
regulation of gene expression	Gene Ontology	GO:0010468	3	235	0.248078	0.342983	PSEN1|RICTOR|SRPK1	http://amigo.geneontology.org/amigo/term/GO:0010468
DNA replication	Gene Ontology	GO:0006260	2	131	0.250279	0.344554	POLA2|DHX9	http://amigo.geneontology.org/amigo/term/GO:0006260
regulation of signal transduction by p53 class mediator	Gene Ontology	GO:1901796	2	131	0.250279	0.344554	CSNK2B|PRMT5	http://amigo.geneontology.org/amigo/term/GO:1901796
SH3 domain binding	Gene Ontology	GO:0017124	2	131	0.250279	0.344554	PTPN22|CBL	http://amigo.geneontology.org/amigo/term/GO:0017124
positive regulation of bone mineralization	Gene Ontology	GO:0030501	1	39	0.252183	0.344554	ATP2B1	http://amigo.geneontology.org/amigo/term/GO:0030501
phosphatidylinositol-3,4,5-trisphosphate binding	Gene Ontology	GO:0005547	1	39	0.252183	0.344554	COMMD1	http://amigo.geneontology.org/amigo/term/GO:0005547
fertilization	Gene Ontology	GO:0009566	1	39	0.252183	0.344554	TDRD12	http://amigo.geneontology.org/amigo/term/GO:0009566
positive regulation of nitric oxide biosynthetic process	Gene Ontology	GO:0045429	1	39	0.252183	0.344554	DDAH1	http://amigo.geneontology.org/amigo/term/GO:0045429
mediator complex	Gene Ontology	GO:0016592	1	39	0.252183	0.344554	MED13L	http://amigo.geneontology.org/amigo/term/GO:0016592
chondrocyte differentiation	Gene Ontology	GO:0002062	1	39	0.252183	0.344554	FGFR1	http://amigo.geneontology.org/amigo/term/GO:0002062
negative regulation of signaling receptor activity	Gene Ontology	GO:2000272	1	39	0.252183	0.344554	IL18BP	http://amigo.geneontology.org/amigo/term/GO:2000272
positive regulation of blood vessel endothelial cell migration	Gene Ontology	GO:0043536	1	39	0.252183	0.344554	FGFR1	http://amigo.geneontology.org/amigo/term/GO:0043536
mitotic metaphase plate congression	Gene Ontology	GO:0007080	1	39	0.252183	0.344554	KIF18A	http://amigo.geneontology.org/amigo/term/GO:0007080
small-subunit processome	Gene Ontology	GO:0032040	1	39	0.252183	0.344554	WDR3	http://amigo.geneontology.org/amigo/term/GO:0032040
protein tyrosine/serine/threonine phosphatase activity	Gene Ontology	GO:0008138	1	39	0.252183	0.344554	MTMR2	http://amigo.geneontology.org/amigo/term/GO:0008138
presynaptic active zone	Gene Ontology	GO:0048786	1	39	0.252183	0.344554	SV2A	http://amigo.geneontology.org/amigo/term/GO:0048786
heart morphogenesis	Gene Ontology	GO:0003007	1	39	0.252183	0.344554	DYNLL1	http://amigo.geneontology.org/amigo/term/GO:0003007
DNA-binding transcription activator activity, RNA polymerase II-specific	Gene Ontology	GO:0001228	5	466	0.256172	0.347375	RFX4|MGA|MYBL2|TEAD1|POU5F2	http://amigo.geneontology.org/amigo/term/GO:0001228
polysome	Gene Ontology	GO:0005844	1	40	0.257598	0.347375	DHX9	http://amigo.geneontology.org/amigo/term/GO:0005844
neuron apoptotic process	Gene Ontology	GO:0051402	1	40	0.257598	0.347375	PSEN1	http://amigo.geneontology.org/amigo/term/GO:0051402
embryo implantation	Gene Ontology	GO:0007566	1	40	0.257598	0.347375	DDR1	http://amigo.geneontology.org/amigo/term/GO:0007566
immunological synapse	Gene Ontology	GO:0001772	1	40	0.257598	0.347375	ATP2B1	http://amigo.geneontology.org/amigo/term/GO:0001772
positive regulation of pri-miRNA transcription by RNA polymerase II	Gene Ontology	GO:1902895	1	40	0.257598	0.347375	TEAD1	http://amigo.geneontology.org/amigo/term/GO:1902895
negative regulation of interleukin-6 production	Gene Ontology	GO:0032715	1	40	0.257598	0.347375	PTPN22	http://amigo.geneontology.org/amigo/term/GO:0032715
centrosome cycle	Gene Ontology	GO:0007098	1	40	0.257598	0.347375	HAUS4	http://amigo.geneontology.org/amigo/term/GO:0007098
motor activity	Gene Ontology	GO:0003774	1	40	0.257598	0.347375	DYNLL1	http://amigo.geneontology.org/amigo/term/GO:0003774
activation of JUN kinase activity	Gene Ontology	GO:0007257	1	40	0.257598	0.347375	MAP3K2	http://amigo.geneontology.org/amigo/term/GO:0007257
COPII-coated ER to Golgi transport vesicle	Gene Ontology	GO:0030134	1	40	0.257598	0.347375	SEC23IP	http://amigo.geneontology.org/amigo/term/GO:0030134
termination of RNA polymerase II transcription	Gene Ontology	GO:0006369	1	40	0.257598	0.347375	NCBP1	http://amigo.geneontology.org/amigo/term/GO:0006369
positive regulation of ATPase activity	Gene Ontology	GO:0032781	1	40	0.257598	0.347375	GTF2H4	http://amigo.geneontology.org/amigo/term/GO:0032781
photoreceptor connecting cilium	Gene Ontology	GO:0032391	1	40	0.257598	0.347375	IQCB1	http://amigo.geneontology.org/amigo/term/GO:0032391
cilium movement	Gene Ontology	GO:0003341	1	40	0.257598	0.347375	HYDIN	http://amigo.geneontology.org/amigo/term/GO:0003341
peptide hormone binding	Gene Ontology	GO:0017046	1	40	0.257598	0.347375	PTH2R	http://amigo.geneontology.org/amigo/term/GO:0017046
intraciliary transport involved in cilium assembly	Gene Ontology	GO:0035735	1	40	0.257598	0.347375	DYNLL1	http://amigo.geneontology.org/amigo/term/GO:0035735
enzyme binding	Gene Ontology	GO:0019899	4	353	0.259531	0.349818	NCOA1|HSPA1A|IQCB1|ATF7	http://amigo.geneontology.org/amigo/term/GO:0019899
detection of chemical stimulus involved in sensory perception of bitter taste	Gene Ontology	GO:0001580	1	41	0.262975	0.351846	TAS2R5	http://amigo.geneontology.org/amigo/term/GO:0001580
response to starvation	Gene Ontology	GO:0042594	1	41	0.262975	0.351846	CBL	http://amigo.geneontology.org/amigo/term/GO:0042594
regulation of cytosolic calcium ion concentration	Gene Ontology	GO:0051480	1	41	0.262975	0.351846	ATP2B1	http://amigo.geneontology.org/amigo/term/GO:0051480
retina homeostasis	Gene Ontology	GO:0001895	1	41	0.262975	0.351846	CCDC66	http://amigo.geneontology.org/amigo/term/GO:0001895
amino acid transport	Gene Ontology	GO:0006865	1	41	0.262975	0.351846	SLC3A2	http://amigo.geneontology.org/amigo/term/GO:0006865
blood vessel development	Gene Ontology	GO:0001568	1	41	0.262975	0.351846	PSEN1	http://amigo.geneontology.org/amigo/term/GO:0001568
response to cAMP	Gene Ontology	GO:0051591	1	41	0.262975	0.351846	NDUFS4	http://amigo.geneontology.org/amigo/term/GO:0051591
negative regulation of viral genome replication	Gene Ontology	GO:0045071	1	41	0.262975	0.351846	SRPK1	http://amigo.geneontology.org/amigo/term/GO:0045071
binding of sperm to zona pellucida	Gene Ontology	GO:0007339	1	41	0.262975	0.351846	HSPA1L	http://amigo.geneontology.org/amigo/term/GO:0007339
mitotic spindle assembly	Gene Ontology	GO:0090307	1	41	0.262975	0.351846	MYBL2	http://amigo.geneontology.org/amigo/term/GO:0090307
receptor internalization	Gene Ontology	GO:0031623	1	42	0.268313	0.356523	PICALM	http://amigo.geneontology.org/amigo/term/GO:0031623
Hsp70 protein binding	Gene Ontology	GO:0030544	1	42	0.268313	0.356523	BAG6	http://amigo.geneontology.org/amigo/term/GO:0030544
Hsp90 protein binding	Gene Ontology	GO:0051879	1	42	0.268313	0.356523	PTGES3	http://amigo.geneontology.org/amigo/term/GO:0051879
fatty acid biosynthetic process	Gene Ontology	GO:0006633	1	42	0.268313	0.356523	ACACA	http://amigo.geneontology.org/amigo/term/GO:0006633
response to progesterone	Gene Ontology	GO:0032570	1	42	0.268313	0.356523	NCOA1	http://amigo.geneontology.org/amigo/term/GO:0032570
lysosome organization	Gene Ontology	GO:0007040	1	42	0.268313	0.356523	TPCN2	http://amigo.geneontology.org/amigo/term/GO:0007040
phosphotyrosine residue binding	Gene Ontology	GO:0001784	1	42	0.268313	0.356523	CBL	http://amigo.geneontology.org/amigo/term/GO:0001784
extracellular region	Gene Ontology	GO:0005576	16	1843	0.273363	0.361413	LAMA3|HRNR|IFNA7|IL18BP|APOM|MAMDC2|LY6G5B|CRB1|HSPA1A|MFAP3|MUC19|APC|IFNA10|BRINP3|CSNK2B|FGFR1	http://amigo.geneontology.org/amigo/term/GO:0005576
histone acetyltransferase activity	Gene Ontology	GO:0004402	1	43	0.273613	0.361413	NCOA1	http://amigo.geneontology.org/amigo/term/GO:0004402
intrinsic apoptotic signaling pathway in response to DNA damage	Gene Ontology	GO:0008630	1	43	0.273613	0.361413	FNIP2	http://amigo.geneontology.org/amigo/term/GO:0008630
G protein-coupled peptide receptor activity	Gene Ontology	GO:0008528	1	43	0.273613	0.361413	PTH2R	http://amigo.geneontology.org/amigo/term/GO:0008528
regulation of RNA splicing	Gene Ontology	GO:0043484	1	43	0.273613	0.361413	HNRNPF	http://amigo.geneontology.org/amigo/term/GO:0043484
cellular response to epidermal growth factor stimulus	Gene Ontology	GO:0071364	1	43	0.273613	0.361413	CBL	http://amigo.geneontology.org/amigo/term/GO:0071364
potassium ion import across plasma membrane	Gene Ontology	GO:1990573	1	43	0.273613	0.361413	KCNJ12	http://amigo.geneontology.org/amigo/term/GO:1990573
epithelial to mesenchymal transition	Gene Ontology	GO:0001837	1	43	0.273613	0.361413	FGFR1	http://amigo.geneontology.org/amigo/term/GO:0001837
eye development	Gene Ontology	GO:0001654	1	43	0.273613	0.361413	SIPA1L3	http://amigo.geneontology.org/amigo/term/GO:0001654
blood microparticle	Gene Ontology	GO:0072562	2	141	0.277032	0.364768	HSPA1A|HSPA1L	http://amigo.geneontology.org/amigo/term/GO:0072562
postsynaptic membrane	Gene Ontology	GO:0045211	2	141	0.277032	0.364768	GRIN1|PICALM	http://amigo.geneontology.org/amigo/term/GO:0045211
response to retinoic acid	Gene Ontology	GO:0032526	1	44	0.278874	0.365204	NCOA1	http://amigo.geneontology.org/amigo/term/GO:0032526
cellular response to amino acid starvation	Gene Ontology	GO:0034198	1	44	0.278874	0.365204	BMT2	http://amigo.geneontology.org/amigo/term/GO:0034198
telomere maintenance	Gene Ontology	GO:0000723	1	44	0.278874	0.365204	PTGES3	http://amigo.geneontology.org/amigo/term/GO:0000723
thymus development	Gene Ontology	GO:0048538	1	44	0.278874	0.365204	PSEN1	http://amigo.geneontology.org/amigo/term/GO:0048538
somitogenesis	Gene Ontology	GO:0001756	1	44	0.278874	0.365204	PSEN1	http://amigo.geneontology.org/amigo/term/GO:0001756
histone deacetylase complex	Gene Ontology	GO:0000118	1	44	0.278874	0.365204	NRIP1	http://amigo.geneontology.org/amigo/term/GO:0000118
neuromuscular process controlling balance	Gene Ontology	GO:0050885	1	44	0.278874	0.365204	HERC1	http://amigo.geneontology.org/amigo/term/GO:0050885
cell population proliferation	Gene Ontology	GO:0008283	2	142	0.279707	0.365799	ASCC3|USP28	http://amigo.geneontology.org/amigo/term/GO:0008283
cell-cell adhesion	Gene Ontology	GO:0098609	2	142	0.279707	0.365799	PSEN1|LAMA3	http://amigo.geneontology.org/amigo/term/GO:0098609
microtubule binding	Gene Ontology	GO:0008017	3	252	0.281142	0.36751	KIF18A|CCDC66|KIF20B	http://amigo.geneontology.org/amigo/term/GO:0008017
cellular response to organic cyclic compound	Gene Ontology	GO:0071407	1	45	0.284097	0.369047	BTRC	http://amigo.geneontology.org/amigo/term/GO:0071407
neurogenesis	Gene Ontology	GO:0022008	1	45	0.284097	0.369047	RITA1	http://amigo.geneontology.org/amigo/term/GO:0022008
bone mineralization	Gene Ontology	GO:0030282	1	45	0.284097	0.369047	TMEM38B	http://amigo.geneontology.org/amigo/term/GO:0030282
response to ionizing radiation	Gene Ontology	GO:0010212	1	45	0.284097	0.369047	USP28	http://amigo.geneontology.org/amigo/term/GO:0010212
negative regulation of I-kappaB kinase/NF-kappaB signaling	Gene Ontology	GO:0043124	1	45	0.284097	0.369047	TRIM59	http://amigo.geneontology.org/amigo/term/GO:0043124
tau protein binding	Gene Ontology	GO:0048156	1	45	0.284097	0.369047	PICALM	http://amigo.geneontology.org/amigo/term/GO:0048156
DNA-binding transcription factor activity	Gene Ontology	GO:0003700	6	607	0.284902	0.369792	RFX4|ZNF148|ZNF425|ZNF91|TEAD1|ATF7	http://amigo.geneontology.org/amigo/term/GO:0003700
negative regulation of apoptotic process	Gene Ontology	GO:0043066	5	487	0.285014	0.369792	APC|HSPA1A|BAG6|PSEN1|CBL	http://amigo.geneontology.org/amigo/term/GO:0043066
regulation of cilium assembly	Gene Ontology	GO:1902017	1	46	0.289283	0.373775	TBC1D10A	http://amigo.geneontology.org/amigo/term/GO:1902017
ciliary tip	Gene Ontology	GO:0097542	1	46	0.289283	0.373775	DYNLL1	http://amigo.geneontology.org/amigo/term/GO:0097542
phosphatidylinositol-3-phosphate binding	Gene Ontology	GO:0032266	1	46	0.289283	0.373775	BBS5	http://amigo.geneontology.org/amigo/term/GO:0032266
protein peptidyl-prolyl isomerization	Gene Ontology	GO:0000413	1	46	0.289283	0.373775	PPWD1	http://amigo.geneontology.org/amigo/term/GO:0000413
neural crest cell migration	Gene Ontology	GO:0001755	1	46	0.289283	0.373775	PHACTR4	http://amigo.geneontology.org/amigo/term/GO:0001755
interleukin-12-mediated signaling pathway	Gene Ontology	GO:0035722	1	46	0.289283	0.373775	HNRNPF	http://amigo.geneontology.org/amigo/term/GO:0035722
peptidyl-prolyl cis-trans isomerase activity	Gene Ontology	GO:0003755	1	46	0.289283	0.373775	PPWD1	http://amigo.geneontology.org/amigo/term/GO:0003755
GTP binding	Gene Ontology	GO:0005525	4	373	0.291482	0.376239	GFM2|RRAS2|SEPTIN4|TRIM23	http://amigo.geneontology.org/amigo/term/GO:0005525
heterophilic cell-cell adhesion via plasma membrane cell adhesion molecules	Gene Ontology	GO:0007157	1	47	0.294431	0.376239	CRB1	http://amigo.geneontology.org/amigo/term/GO:0007157
visual learning	Gene Ontology	GO:0008542	1	47	0.294431	0.376239	GRIN1	http://amigo.geneontology.org/amigo/term/GO:0008542
negative regulation of cold-induced thermogenesis	Gene Ontology	GO:0120163	1	47	0.294431	0.376239	PGAM5	http://amigo.geneontology.org/amigo/term/GO:0120163
cardiac conduction	Gene Ontology	GO:0061337	1	47	0.294431	0.376239	KCNJ12	http://amigo.geneontology.org/amigo/term/GO:0061337
bone development	Gene Ontology	GO:0060348	1	47	0.294431	0.376239	TMEM38B	http://amigo.geneontology.org/amigo/term/GO:0060348
negative regulation of cell differentiation	Gene Ontology	GO:0045596	1	47	0.294431	0.376239	PRMT5	http://amigo.geneontology.org/amigo/term/GO:0045596
response to activity	Gene Ontology	GO:0014823	1	47	0.294431	0.376239	CBL	http://amigo.geneontology.org/amigo/term/GO:0014823
endosome to lysosome transport	Gene Ontology	GO:0008333	1	47	0.294431	0.376239	EPG5	http://amigo.geneontology.org/amigo/term/GO:0008333
cellular response to glucose starvation	Gene Ontology	GO:0042149	1	48	0.299542	0.380592	MTMR3	http://amigo.geneontology.org/amigo/term/GO:0042149
positive regulation of pathway-restricted SMAD protein phosphorylation	Gene Ontology	GO:0010862	1	48	0.299542	0.380592	CSNK2B	http://amigo.geneontology.org/amigo/term/GO:0010862
translation initiation factor activity	Gene Ontology	GO:0003743	1	48	0.299542	0.380592	EIF4G3	http://amigo.geneontology.org/amigo/term/GO:0003743
myelination	Gene Ontology	GO:0042552	1	48	0.299542	0.380592	SBF2	http://amigo.geneontology.org/amigo/term/GO:0042552
adult locomotory behavior	Gene Ontology	GO:0008344	1	48	0.299542	0.380592	GRIN1	http://amigo.geneontology.org/amigo/term/GO:0008344
lysosome	Gene Ontology	GO:0005764	3	262	0.30078	0.381998	RB1CC1|TPCN2|EPG5	http://amigo.geneontology.org/amigo/term/GO:0005764
regulation of cell shape	Gene Ontology	GO:0008360	2	150	0.301065	0.382192	PLEKHO1|DYNLL1	http://amigo.geneontology.org/amigo/term/GO:0008360
lipid binding	Gene Ontology	GO:0008289	2	151	0.303729	0.384642	DYNLL1|MCOLN3	http://amigo.geneontology.org/amigo/term/GO:0008289
positive regulation of cell population proliferation	Gene Ontology	GO:0008284	5	501	0.304574	0.384642	DOT1L|FGFR1|KIF20B|CNBP|DBF4B	http://amigo.geneontology.org/amigo/term/GO:0008284
negative regulation of tumor necrosis factor production	Gene Ontology	GO:0032720	1	49	0.304616	0.384642	PTPN22	http://amigo.geneontology.org/amigo/term/GO:0032720
establishment or maintenance of cell polarity	Gene Ontology	GO:0007163	1	49	0.304616	0.384642	CRB1	http://amigo.geneontology.org/amigo/term/GO:0007163
regulation of cell adhesion	Gene Ontology	GO:0030155	1	49	0.304616	0.384642	LAMA3	http://amigo.geneontology.org/amigo/term/GO:0030155
protein destabilization	Gene Ontology	GO:0031648	1	49	0.304616	0.384642	BTRC	http://amigo.geneontology.org/amigo/term/GO:0031648
phosphatase binding	Gene Ontology	GO:0019902	1	49	0.304616	0.384642	SBF2	http://amigo.geneontology.org/amigo/term/GO:0019902
integral component of plasma membrane	Gene Ontology	GO:0005887	12	1380	0.308998	0.388674	DDR1|PSEN1|BCAP29|PTH2R|PCDHB11|PTPRA|ATP2B1|GRIN1|SAMD8|HLA-DQA1|HLA-DQA2|FGFR1	http://amigo.geneontology.org/amigo/term/GO:0005887
SNARE complex	Gene Ontology	GO:0031201	1	50	0.309654	0.388674	STX5	http://amigo.geneontology.org/amigo/term/GO:0031201
negative regulation of phosphatase activity	Gene Ontology	GO:0010923	1	50	0.309654	0.388674	MYO1D	http://amigo.geneontology.org/amigo/term/GO:0010923
basal plasma membrane	Gene Ontology	GO:0009925	1	50	0.309654	0.388674	SLC3A2	http://amigo.geneontology.org/amigo/term/GO:0009925
epidermal growth factor receptor signaling pathway	Gene Ontology	GO:0007173	1	50	0.309654	0.388674	CBL	http://amigo.geneontology.org/amigo/term/GO:0007173
positive regulation of protein serine/threonine kinase activity	Gene Ontology	GO:0071902	1	50	0.309654	0.388674	DBF4B	http://amigo.geneontology.org/amigo/term/GO:0071902
E-box binding	Gene Ontology	GO:0070888	1	50	0.309654	0.388674	PRMT5	http://amigo.geneontology.org/amigo/term/GO:0070888
regulation of transcription by RNA polymerase II	Gene Ontology	GO:0006357	7	751	0.310373	0.389408	DHX9|RFX4|MED13L|ARID4A|ATF7|MYBL2|ELP3	http://amigo.geneontology.org/amigo/term/GO:0006357
positive regulation of actin filament polymerization	Gene Ontology	GO:0030838	1	51	0.314655	0.391397	RICTOR	http://amigo.geneontology.org/amigo/term/GO:0030838
cellular response to UV	Gene Ontology	GO:0034644	1	51	0.314655	0.391397	USP28	http://amigo.geneontology.org/amigo/term/GO:0034644
negative regulation of phosphoprotein phosphatase activity	Gene Ontology	GO:0032515	1	51	0.314655	0.391397	CABIN1	http://amigo.geneontology.org/amigo/term/GO:0032515
social behavior	Gene Ontology	GO:0035176	1	51	0.314655	0.391397	GRIN1	http://amigo.geneontology.org/amigo/term/GO:0035176
regulation of cellular amino acid metabolic process	Gene Ontology	GO:0006521	1	51	0.314655	0.391397	PSMA3	http://amigo.geneontology.org/amigo/term/GO:0006521
methyltransferase activity	Gene Ontology	GO:0008168	1	51	0.314655	0.391397	PRMT5	http://amigo.geneontology.org/amigo/term/GO:0008168
[truncated: 296 more rows]

## Sheet: Table S6 CEU-pathway
Table S6: Pathway Enrichment Analysis of Genes under CEU-specific Soft Selected Genes
[truncated: 981 more rows]

[truncated: 8 more sheets: Table S7 CEU-disease, Table S8 CEU-GO, Table S9 YRI-pathway, Table S10 YRI-disease, Table S11 YRI-GO, Table S12 CHB-soft-genes, Table S13 CEU-soft-genes, Table S14 YRI-soft-genes]
